# Supplementary material for: Comprehensive investigation into cuproptosis in the characterization of clinical features, molecular characteristics, and immune situations of clear cell renal cell carcinoma
Source: Front Immunol. 2022 Oct 6;13:948042. doi: 10.3389/fimmu.2022.948042 (PMC9582538; doi:10.3389/fimmu.2022.948042)
Supplement: Supplementary file 5 [file Table_1.xls]

## Sheet: all-diff-genes
id	logFC	AveExpr	t	P.Value	adj.P.Val	B
UTP14C	-3.55783	6.20142	-20.1522	1.98e-67	1.07e-62	142.829
SERINC1	-65.5087	113.308	-18.9886	1.11e-61	2.98e-57	129.662
TAF10	5.43799	7.4463	18.6556	4.77e-60	8.56e-56	125.919
CHMP3	-4.89097	12.4081	-18.5797	1.12e-59	1.51e-55	125.067
RGL1	-11.1039	18.5392	-18.4745	3.67e-59	3.96e-55	123.888
KLF11	-6.22796	10.8015	-18.3634	1.28e-58	1.15e-54	122.645
ARHGEF12	-7.02938	13.6272	-18.2297	5.76e-58	4.43e-54	121.151
ZFYVE9	-2.83404	5.15808	-18.1428	1.53e-57	1.03e-53	120.181
PLPP3	-46.0158	61.2019	-18.0938	2.64e-57	1.58e-53	119.636
VPS4B	-5.88011	13.3782	-18.0599	3.86e-57	2.08e-53	119.257
NBR1	-10.9318	24.4433	-17.9135	1.99e-56	9.73e-53	117.628
EIF4EBP2	-18.9956	36.9873	-17.8872	2.67e-56	1.2e-52	117.336
PHKG2	1.84339	3.07103	17.8647	3.43e-56	1.42e-52	117.085
VAMP3	-16.3824	45.7388	-17.8236	5.43e-56	2.09e-52	116.629
YME1L1	-7.65602	19.7511	-17.807	6.54e-56	2.35e-52	116.444
CSDE1	-37.7238	94.6086	-17.7514	1.22e-55	4.09e-52	115.827
SWAP70	-8.11971	13.9284	-17.7172	1.78e-55	5.41e-52	115.448
RNF20	-5.25209	11.6345	-17.7158	1.81e-55	5.41e-52	115.432
NCOA4	-35.9353	69.9178	-17.6457	3.95e-55	1.12e-51	114.656
PINK1	-5.12684	9.43168	-17.5576	1.05e-54	2.83e-51	113.68
ATXN1L	-4.3448	8.44966	-17.4399	3.89e-54	9.99e-51	112.379
MAML2	-5.77845	9.78005	-17.3586	9.6e-54	2.35e-50	111.481
EFCAB14	-13.0273	29.4498	-17.3121	1.61e-53	3.76e-50	110.969
RMND5A	-5.09287	10.1982	-17.2506	3.18e-53	7.13e-50	110.29
RDX	-11.0598	20.1444	-17.1039	1.61e-52	3.47e-49	108.677
PTPRK	-6.94285	12.4042	-16.9395	9.87e-52	2.05e-48	106.873
DHX9	-10.2048	26.9835	-16.9193	1.23e-51	2.46e-48	106.653
RNF38	-4.58257	9.3247	-16.9107	1.36e-51	2.61e-48	106.558
DOCK1	-5.34834	10.9525	-16.8723	2.07e-51	3.84e-48	106.138
CTNND1	-19.4476	44.7291	-16.8645	2.25e-51	4.05e-48	106.053
ZMYND11	-7.00382	16.5797	-16.81	4.1e-51	7.13e-48	105.457
MYLIP	-9.90757	17.654	-16.7221	1.08e-50	1.81e-47	104.497
LZIC	-3.07494	7.18177	-16.6998	1.38e-50	2.25e-47	104.253
ARHGAP31	-4.53887	7.38967	-16.6739	1.83e-50	2.9e-47	103.971
CEP68	-2.77865	4.89734	-16.6668	1.98e-50	3.04e-47	103.893
CDC40	-1.94186	3.89688	-16.6168	3.42e-50	5.11e-47	103.349
MFAP3	-4.15678	6.2352	-16.6131	3.56e-50	5.18e-47	103.308
TGFBR2	-46.2369	64.7176	-16.5653	6.01e-50	8.52e-47	102.788
MTM1	-2.30217	4.60373	-16.5392	8e-50	1.1e-46	102.504
APC	-1.92348	3.56217	-16.5009	1.21e-49	1.64e-46	102.088
ANKRD40	-4.83121	12.6887	-16.4964	1.28e-49	1.68e-46	102.038
OSBPL1A	-5.45154	9.86646	-16.4621	1.86e-49	2.38e-46	101.666
FBXL6	2.66153	3.59389	16.4499	2.12e-49	2.66e-46	101.534
SLK	-6.52759	12.2344	-16.4255	2.77e-49	3.39e-46	101.269
LUZP1	-3.32477	6.23271	-16.3668	5.25e-49	6.29e-46	100.632
GID4	-1.24989	3.34379	-16.3594	5.7e-49	6.67e-46	100.551
JAK1	-21.2577	47.6259	-16.3514	6.21e-49	7.05e-46	100.466
PTPRB	-9.64951	10.9376	-16.3504	6.28e-49	7.05e-46	100.454
HNRNPK	-26.3295	102.567	-16.2664	1.57e-48	1.72e-45	99.545
DYNC1I2	-6.84397	20.4156	-16.2546	1.78e-48	1.92e-45	99.417
RAB4B	1.97275	2.92737	16.2481	1.91e-48	2.02e-45	99.3472
KDR	-39.0398	42.9638	-16.2356	2.19e-48	2.27e-45	99.2115
WAC	-4.79455	12.8358	-16.2261	2.43e-48	2.47e-45	99.1089
IPO11	-2.35741	4.74968	-16.2025	3.14e-48	3.13e-45	98.8538
SAP30L	-3.74581	8.34091	-16.1392	6.24e-48	6.12e-45	98.1706
CSTF2T	-3.29415	9.45826	-16.113	8.3e-48	7.98e-45	97.8878
ITPRID2	-6.12949	12.4034	-15.9609	4.31e-47	4.07e-44	96.2508
HBP1	-4.90594	10.3838	-15.9401	5.4e-47	5.01e-44	96.0267
MARCHF8	-3.14909	7.46365	-15.9344	5.73e-47	5.23e-44	95.966
PPP1R35	7.73365	10.1926	15.9328	5.84e-47	5.24e-44	95.9485
KLHL20	-2.24348	5.39351	-15.9286	6.11e-47	5.39e-44	95.9031
KLF12	-1.68924	3.27885	-15.9185	6.81e-47	5.92e-44	95.795
ZRANB1	-1.36176	2.73749	-15.9006	8.26e-47	7.06e-44	95.603
CTNNB1	-25.6788	51.4124	-15.8979	8.51e-47	7.16e-44	95.5739
SF3A1	-7.49983	20.356	-15.8493	1.44e-46	1.19e-43	95.0524
ZXDA	-0.97045	1.86376	-15.8433	1.53e-46	1.25e-43	94.9878
LSM7	7.5243	12.6934	15.7648	3.57e-46	2.87e-43	94.1471
CTTNBP2NL	-3.4482	7.37091	-15.7519	4.11e-46	3.25e-43	94.009
MAPK1	-9.2739	20.6352	-15.7402	4.66e-46	3.64e-43	93.8837
PCYOX1	-15.5567	30.13	-15.7371	4.81e-46	3.7e-43	93.851
TMCC3	-6.88006	9.0717	-15.7358	4.88e-46	3.7e-43	93.8366
MORF4L1P1	-3.72381	7.82092	-15.7084	6.56e-46	4.9e-43	93.5437
AC098484.1	-0.93793	1.72543	-15.699	7.25e-46	5.35e-43	93.4436
DTX2	1.40132	2.86041	15.6877	8.19e-46	5.96e-43	93.3226
CTCF	-4.18424	14.3912	-15.6829	8.62e-46	6.16e-43	93.2713
ATE1	-3.15878	6.71099	-15.6821	8.7e-46	6.16e-43	93.2629
SGCB	-18.6187	34.099	-15.6787	9.02e-46	6.31e-43	93.2272
HDHD2	-2.3725	5.63224	-15.65	1.23e-45	8.48e-43	92.9203
UFSP2	-5.29089	12.7183	-15.6367	1.42e-45	9.66e-43	92.7779
VPS26C	-2.85929	7.30669	-15.6185	1.72e-45	1.16e-42	92.5841
NUTF2	9.41437	20.2948	15.6102	1.88e-45	1.25e-42	92.4957
POLD4	3.0606	6.37254	15.5685	2.94e-45	1.91e-42	92.0513
KBTBD4	-1.21803	2.94659	-15.5652	3.05e-45	1.95e-42	92.0161
KIAA1671	-3.62649	7.07621	-15.5301	4.44e-45	2.81e-42	91.642
SLBP-DT	0.945647	0.676772	15.4797	7.62e-45	4.77e-42	91.106
SMG8	-2.25989	5.1477	-15.4778	7.77e-45	4.81e-42	91.0855
WDR7	-0.69784	1.72154	-15.4702	8.42e-45	5.16e-42	91.0057
POLR2J	13.9951	21.0923	15.4685	8.58e-45	5.19e-42	90.9874
RAP2A	-5.98575	12.3225	-15.4665	8.76e-45	5.24e-42	90.9664
DENND4C	-3.93493	7.13199	-15.4568	9.73e-45	5.76e-42	90.8626
TEK	-7.55547	8.57831	-15.4518	1.03e-44	6.01e-42	90.8094
SPTBN1	-21.1188	36.7013	-15.4358	1.22e-44	7.05e-42	90.6402
EIF3A	-12.8103	28.2555	-15.4233	1.39e-44	7.97e-42	90.5075
DCTN1	-5.65583	15.0626	-15.4126	1.56e-44	8.84e-42	90.3932
SEC14L1	-10.2572	18.4839	-15.404	1.71e-44	9.59e-42	90.3025
PODXL	-40.1401	48.7866	-15.399	1.8e-44	1e-41	90.2495
MTMR12	-4.63184	10.2839	-15.3927	1.93e-44	1.06e-41	90.182
B3GAT3	7.98502	15.531	15.3752	2.32e-44	1.26e-41	89.9968
MXD3	1.07152	1.00101	15.3705	2.44e-44	1.32e-41	89.9469
ARL6IP4	0.885829	0.861948	15.3401	3.38e-44	1.8e-41	89.6252
SEM1	3.26145	5.75221	15.3102	4.65e-44	2.45e-41	89.3079
S1PR1	-25.5961	32.8988	-15.3017	5.09e-44	2.66e-41	89.2182
EPC2	-2.201	5.63994	-15.2991	5.23e-44	2.71e-41	89.1905
STAG1	-2.5697	4.81754	-15.2857	6.03e-44	3.09e-41	89.0488
CHAMP1	-2.22008	4.91493	-15.2714	7.02e-44	3.57e-41	88.8979
RALB	-16.4387	41.8259	-15.2583	8.07e-44	4.06e-41	88.7592
CYYR1	-12.9723	18.1575	-15.2573	8.16e-44	4.07e-41	88.7481
ACER2	-1.54927	2.03024	-15.25	8.82e-44	4.36e-41	88.671
YES1	-6.78166	13.7023	-15.2436	9.44e-44	4.62e-41	88.604
C6orf89	-5.6219	17.0946	-15.233	1.06e-43	5.13e-41	88.4918
FLT1	-33.8789	45.1959	-15.1694	2.08e-43	9.93e-41	87.8201
FBXL3	-4.83088	10.198	-15.1691	2.08e-43	9.93e-41	87.817
FBXL5	-35.4765	66.6014	-15.1511	2.52e-43	1.19e-40	87.6268
TRAF6	-1.56686	3.76268	-15.1118	3.83e-43	1.79e-40	87.2128
FRMD3	-6.30061	7.98521	-15.0707	5.91e-43	2.74e-40	86.7807
TMEM86B	0.747384	0.70119	15.0669	6.15e-43	2.83e-40	86.7404
TOR1AIP1	-3.68347	10.0014	-15.063	6.41e-43	2.93e-40	86.6992
METTL14	-1.38476	3.6467	-15.0494	7.41e-43	3.35e-40	86.5562
PAXX	10.3461	13.126	15.035	8.62e-43	3.87e-40	86.405
AQR	-1.37195	4.01205	-15.0178	1.03e-42	4.6e-40	86.2246
ZNF366	-2.12083	2.26223	-15.0066	1.16e-42	5.14e-40	86.1067
WDR47	-1.849	4.62108	-14.9994	1.26e-42	5.5e-40	86.0308
CDC42BPA	-3.89413	7.46547	-14.9912	1.37e-42	5.95e-40	85.9445
MMRN2	-17.2443	23.8375	-14.9869	1.43e-42	6.18e-40	85.8992
PDGFD	-19.9662	23.9322	-14.9843	1.47e-42	6.3e-40	85.8724
PNKP	3.33533	6.42168	14.969	1.73e-42	7.35e-40	85.7116
GOSR1	-1.77978	5.86502	-14.9585	1.94e-42	8.14e-40	85.6016
PJA2	-20.3546	40.7058	-14.9541	2.03e-42	8.47e-40	85.555
SS18L2	2.64565	6.31407	14.9522	2.07e-42	8.57e-40	85.5358
KHDRBS1	-14.0341	46.2563	-14.9411	2.33e-42	9.56e-40	85.419
ADCK5	1.49689	2.24973	14.936	2.45e-42	1e-39	85.366
SH3D19	-3.50342	7.46021	-14.934	2.51e-42	1.02e-39	85.3442
EPAS1	-88.5247	123.455	-14.932	2.56e-42	1.03e-39	85.3232
GAB1	-1.74327	3.42838	-14.9203	2.89e-42	1.15e-39	85.2015
AMOT	-4.06572	5.94421	-14.9183	2.96e-42	1.17e-39	85.1796
KIF13A	-2.13166	4.755	-14.9001	3.58e-42	1.41e-39	84.9892
AC003072.1	2.71328	3.06374	14.8892	4.02e-42	1.57e-39	84.8756
FBXW11	-5.00013	12.1164	-14.8874	4.1e-42	1.59e-39	84.8564
CRIM1	-30.1731	51.7149	-14.8839	4.25e-42	1.64e-39	84.8196
SRBD1	-1.45342	3.94153	-14.8737	4.73e-42	1.81e-39	84.7133
TANGO6	-1.10918	2.81419	-14.8699	4.92e-42	1.87e-39	84.6736
CNST	-2.0549	5.27574	-14.8314	7.39e-42	2.78e-39	84.2706
RGP1	-3.25181	7.00735	-14.8199	8.34e-42	3.12e-39	84.1504
SEPTIN10	-8.9324	18.6456	-14.785	1.2e-41	4.47e-39	83.7859
SIRT1	-3.11031	7.01757	-14.7839	1.22e-41	4.49e-39	83.7747
RSF1	-1.46843	3.63406	-14.7709	1.39e-41	5.11e-39	83.639
OXLD1	5.17577	8.46199	14.7461	1.81e-41	6.59e-39	83.3801
BANF1	20.2022	43.4986	14.7448	1.83e-41	6.63e-39	83.3668
SASH1	-5.25249	9.24428	-14.7334	2.07e-41	7.42e-39	83.2478
BMPR2	-7.04256	12.9817	-14.7326	2.09e-41	7.44e-39	83.2391
ANKRD13D	2.22194	3.43084	14.7271	2.21e-41	7.83e-39	83.1822
RPS6KA2	-6.19182	9.16157	-14.7222	2.33e-41	8.19e-39	83.1303
UBR1	-1.61995	3.77205	-14.7098	2.65e-41	9.26e-39	83.0019
SNX2	-8.6821	22.1647	-14.7048	2.79e-41	9.7e-39	82.9499
KCTD20	-5.66373	14.6239	-14.6986	2.98e-41	1.03e-38	82.8851
NAA10	3.659	5.80338	14.6876	3.34e-41	1.14e-38	82.7699
EML1	-2.13908	4.09834	-14.6867	3.37e-41	1.14e-38	82.7614
KLHL9	-4.26277	10.091	-14.6621	4.37e-41	1.46e-38	82.5049
STK32B	-5.51482	7.82273	-14.6559	4.66e-41	1.55e-38	82.4399
GLUD2	-1.03448	1.79925	-14.5758	1.08e-40	3.56e-38	81.6082
NUP133	-2.54557	7.18634	-14.556	1.32e-40	4.35e-38	81.4027
ETS1	-28.6247	45.9506	-14.5475	1.45e-40	4.72e-38	81.3147
AC108673.3	2.4391	2.32997	14.5458	1.47e-40	4.78e-38	81.2966
APP	-108.185	249.595	-14.5281	1.77e-40	5.71e-38	81.1139
ASH2L	-2.38775	7.7173	-14.5213	1.9e-40	6.09e-38	81.0435
PSMG3	6.96889	10.9066	14.52	1.93e-40	6.14e-38	81.0292
VANGL1	-1.88641	4.07609	-14.5122	2.09e-40	6.63e-38	80.9483
POP5	3.64634	7.25454	14.5058	2.24e-40	7.04e-38	80.8822
UTRN	-7.41786	12.1524	-14.4901	2.63e-40	8.24e-38	80.7197
IDUA	2.74243	3.62983	14.4881	2.69e-40	8.37e-38	80.6993
PECAM1	-58.7651	91.7456	-14.4777	3e-40	9.27e-38	80.5915
NCOA1	-3.22827	8.09594	-14.4752	3.07e-40	9.46e-38	80.5661
S100A11	343.468	431.164	14.4684	3.3e-40	1.01e-37	80.4956
USP8	-1.09264	2.87786	-14.4671	3.34e-40	1.02e-37	80.482
IMPACT	-3.08501	7.87845	-14.4576	3.69e-40	1.12e-37	80.3831
SDE2	-3.37485	7.61967	-14.4556	3.77e-40	1.13e-37	80.3626
HMG20A	-1.67914	4.39755	-14.4545	3.81e-40	1.14e-37	80.3516
STX12	-6.63777	19.2912	-14.4518	3.92e-40	1.17e-37	80.3238
AUP1	15.4035	39.9523	14.4465	4.14e-40	1.23e-37	80.2692
IFNAR1	-7.29835	19.5091	-14.4417	4.36e-40	1.28e-37	80.2192
PUM1	-4.52599	15.1058	-14.4356	4.64e-40	1.36e-37	80.1564
SARS2	0.877897	1.4566	14.4345	4.69e-40	1.37e-37	80.145
MYO9A	-2.75034	4.9262	-14.4279	5.03e-40	1.46e-37	80.0765
ZNF45	-1.29419	3.24161	-14.4264	5.11e-40	1.47e-37	80.0609
SORBS2	-3.26898	5.76935	-14.4262	5.12e-40	1.47e-37	80.0593
IRF3	6.07679	12.2191	14.422	5.35e-40	1.52e-37	80.0152
MARF1	-3.81373	9.51392	-14.4052	6.37e-40	1.81e-37	79.8416
PAIP2	-8.68803	25.0131	-14.4011	6.65e-40	1.87e-37	79.7996
NRP1	-21.3882	41.3255	-14.3993	6.77e-40	1.9e-37	79.781
CCDC24	2.06403	2.72445	14.3972	6.92e-40	1.93e-37	79.7593
CNPY2	3.80079	8.21369	14.3849	7.87e-40	2.18e-37	79.6322
RCBTB2	-8.00109	16.9439	-14.3837	7.96e-40	2.2e-37	79.62
GIMAP6	-12.0033	19.2953	-14.3755	8.67e-40	2.38e-37	79.5357
PDCD5	9.57991	19.7954	14.3727	8.93e-40	2.44e-37	79.5063
SHE	-2.23562	3.0863	-14.3715	9.04e-40	2.46e-37	79.4943
ABRAXAS2	-2.45439	7.38626	-14.3679	9.38e-40	2.54e-37	79.4575
TSPYL1	-19.6363	37.1052	-14.3593	1.03e-39	2.76e-37	79.3684
NSUN5	2.26214	4.87597	14.3517	1.11e-39	2.97e-37	79.2903
IZUMO4	0.787019	0.630889	14.3416	1.23e-39	3.29e-37	79.1863
EIF3L	-18.7695	38.2712	-14.3401	1.25e-39	3.32e-37	79.1709
ST6GALNAC3	-1.2486	1.61425	-14.3388	1.27e-39	3.35e-37	79.1569
LANCL1	-7.01237	15.2172	-14.3384	1.27e-39	3.35e-37	79.1529
UVRAG	-1.5748	4.75522	-14.3268	1.44e-39	3.76e-37	79.0336
TCIRG1	9.48597	13.3675	14.3207	1.53e-39	3.98e-37	78.9703
MEF2A	-6.35829	14.9057	-14.306	1.78e-39	4.61e-37	78.8195
FAM168B	-9.11861	23.714	-14.2995	1.91e-39	4.91e-37	78.7527
SLC52A2	5.61862	10.3563	14.2971	1.96e-39	5.01e-37	78.7274
DYNC2H1	-1.16462	2.03866	-14.2945	2.01e-39	5.12e-37	78.7014
RAPGEF2	-3.9314	7.06234	-14.2896	2.11e-39	5.37e-37	78.6501
FAM50A	13.4499	25.9913	14.2861	2.19e-39	5.54e-37	78.6148
ZNF770	-4.09577	6.66892	-14.2802	2.33e-39	5.86e-37	78.5541
RAB3GAP1	-3.448	11.8769	-14.2692	2.61e-39	6.54e-37	78.4406
CALCRL	-16.5331	20.1093	-14.2642	2.75e-39	6.85e-37	78.3895
PUS1	1.48764	2.79941	14.2607	2.85e-39	7.08e-37	78.3528
KAT5	-3.15769	9.36245	-14.2558	3e-39	7.41e-37	78.3026
REEP4	3.5748	6.7781	14.2444	3.37e-39	8.3e-37	78.1856
CHM	-1.84376	3.86638	-14.2434	3.41e-39	8.34e-37	78.1758
SIRT7	1.3179	2.66574	14.2343	3.75e-39	9.13e-37	78.0816
C19orf53	34.2751	59.2415	14.2311	3.87e-39	9.38e-37	78.0496
GPRASP2	-2.7795	4.65305	-14.2101	4.81e-39	1.16e-36	77.8332
GNB1	-18.1234	65.9888	-14.2084	4.89e-39	1.18e-36	77.8163
PDS5B	-1.18485	2.90653	-14.2056	5.04e-39	1.21e-36	77.7869
AKAP11	-3.53786	7.56605	-14.2033	5.16e-39	1.23e-36	77.7632
SBF2	-1.62183	3.56505	-14.1985	5.42e-39	1.29e-36	77.7144
YDJC	6.76802	10.3455	14.1959	5.57e-39	1.32e-36	77.6874
TAZ	3.0301	5.41988	14.1804	6.54e-39	1.54e-36	77.5283
TARBP2	2.28597	4.19644	14.1785	6.67e-39	1.56e-36	77.5089
DUS1L	4.30244	9.38899	14.1758	6.85e-39	1.6e-36	77.4819
SH3BGRL2	-4.92364	8.35898	-14.1699	7.29e-39	1.69e-36	77.4207
PTK2	-3.08053	9.63331	-14.1684	7.39e-39	1.71e-36	77.406
CCDC47	-10.5246	28.7828	-14.1612	7.97e-39	1.83e-36	77.3318
DRAP1	15.6313	32.3993	14.1582	8.22e-39	1.88e-36	77.3011
PHF3	-3.88715	9.01444	-14.154	8.58e-39	1.96e-36	77.2586
PURA	-3.08798	5.94114	-14.1517	8.78e-39	2e-36	77.2349
SMG6	-1.23259	2.58996	-14.1498	8.96e-39	2.03e-36	77.2148
CREBL2	-12.802	33.3862	-14.143	9.61e-39	2.17e-36	77.1456
LATS2	-3.8703	8.94099	-14.1323	1.07e-38	2.41e-36	77.0362
CILK1	-1.96831	4.40328	-14.126	1.15e-38	2.56e-36	76.9715
AC069281.2	0.684271	0.773398	14.1138	1.3e-38	2.89e-36	76.8467
AMOTL1	-4.2023	6.98883	-14.1028	1.45e-38	3.21e-36	76.7342
PLPBP	-6.6726	18.7183	-14.0941	1.59e-38	3.5e-36	76.6451
SPOPL	-2.86298	5.9681	-14.0848	1.75e-38	3.83e-36	76.5501
RALBP1	-5.40041	14.2982	-14.0808	1.82e-38	3.98e-36	76.5086
KAT7	-1.34089	4.26243	-14.0795	1.85e-38	4.01e-36	76.4956
EPB41L4A	-2.64237	4.57597	-14.0793	1.85e-38	4.01e-36	76.4934
HDAC10	1.35142	1.78776	14.0756	1.92e-38	4.15e-36	76.4556
SLC35C2	2.57391	6.88518	14.0637	2.18e-38	4.65e-36	76.3337
EIF4B	-41.4194	86.87	-14.0556	2.36e-38	5.03e-36	76.2514
DDX18	-3.73033	10.4354	-14.0498	2.51e-38	5.32e-36	76.1919
WDFY3	-3.37271	6.73344	-14.0335	2.97e-38	6.26e-36	76.026
SNRK	-9.01985	15.836	-14.0237	3.28e-38	6.9e-36	75.9258
PIK3C2A	-4.67638	9.51886	-14.0205	3.39e-38	7.11e-36	75.8931
ASH1L	-2.9908	6.16315	-14.0177	3.49e-38	7.28e-36	75.8647
FAM98B	-1.68369	5.03848	-14.015	3.59e-38	7.46e-36	75.837
CORO7	1.01269	1.64657	14.0081	3.85e-38	7.98e-36	75.7666
MFAP1	-4.48682	14.8674	-13.9913	4.58e-38	9.45e-36	75.595
PHACTR2	-2.36202	4.19858	-13.9887	4.7e-38	9.66e-36	75.5692
PPP1R14B	18.6752	26.6272	13.9864	4.81e-38	9.81e-36	75.5459
KIDINS220	-4.1392	8.98442	-13.984	4.93e-38	1e-35	75.5215
SMG9	1.40306	2.89471	13.9731	5.52e-38	1.12e-35	75.4094
GARRE1	-3.41575	7.26316	-13.9683	5.79e-38	1.17e-35	75.3613
TNS3	-10.0266	24.3207	-13.9653	5.97e-38	1.2e-35	75.3308
NOL12	0.812256	1.22417	13.9612	6.23e-38	1.25e-35	75.2885
FAM120B	-2.18752	6.52468	-13.9509	6.93e-38	1.38e-35	75.1837
ELF1	-6.46586	16.2733	-13.9466	7.23e-38	1.44e-35	75.1405
GNE	-4.14188	8.90656	-13.9456	7.31e-38	1.45e-35	75.1299
VEZF1	-5.67579	14.3852	-13.9398	7.76e-38	1.53e-35	75.0705
DENND11	-9.11089	13.353	-13.9309	8.5e-38	1.67e-35	74.9801
TMUB1	8.20056	15.1799	13.9224	9.27e-38	1.82e-35	74.894
AGO1	-1.34229	3.60932	-13.9163	9.87e-38	1.93e-35	74.8323
TMTC1	-3.34501	4.56391	-13.9019	1.14e-37	2.22e-35	74.6855
MHENCR	4.9048	4.93382	13.8913	1.27e-37	2.46e-35	74.5775
SHROOM4	-2.79992	4.41793	-13.8904	1.29e-37	2.47e-35	74.5686
MYPOP	1.30074	3.11952	13.8877	1.32e-37	2.53e-35	74.5411
LRBA	-2.83629	5.71156	-13.8806	1.42e-37	2.72e-35	74.469
PEDS1	2.14292	3.9719	13.8794	1.44e-37	2.74e-35	74.4566
AC005785.1	0.630284	0.597915	13.8672	1.63e-37	3.09e-35	74.3334
KLHL5	-3.83955	8.50568	-13.8638	1.69e-37	3.19e-35	74.2982
TIMP3	-3.87264	4.11	-13.8592	1.77e-37	3.33e-35	74.252
KRTCAP2	2.58157	4.63253	13.8576	1.8e-37	3.38e-35	74.2353
MINCR	1.23244	1.44376	13.8538	1.87e-37	3.5e-35	74.1969
TMED8	-3.60748	6.63907	-13.8384	2.19e-37	4.08e-35	74.0407
CUL3	-1.91739	5.24568	-13.8319	2.34e-37	4.34e-35	73.9749
STOM	-49.7847	139.407	-13.8213	2.61e-37	4.82e-35	73.8678
ARHGAP42	-4.35236	6.90098	-13.819	2.67e-37	4.92e-35	73.8441
PPP6C	-5.43753	17.2035	-13.8172	2.72e-37	4.98e-35	73.826
SHFL	3.31151	6.85134	13.8171	2.72e-37	4.98e-35	73.8252
BICRAL	-2.26579	4.77862	-13.8137	2.82e-37	5.14e-35	73.7905
ADCY9	-3.04062	5.93081	-13.8135	2.82e-37	5.14e-35	73.788
TRIM44	-3.85597	10.2847	-13.8127	2.84e-37	5.16e-35	73.7805
PIK3C3	-1.12771	3.05389	-13.8071	3.01e-37	5.45e-35	73.7234
KCNN3	-2.19731	2.62676	-13.7998	3.24e-37	5.84e-35	73.6501
STAG2	-6.52162	14.4965	-13.7914	3.53e-37	6.34e-35	73.565
FBXL4	-1.78773	4.14668	-13.7878	3.67e-37	6.56e-35	73.5278
ATXN7L2	0.85689	1.13032	13.7755	4.16e-37	7.41e-35	73.4041
ASPSCR1	0.938721	1.67298	13.7704	4.38e-37	7.78e-35	73.3525
SEPTIN11	-7.19335	17.8084	-13.769	4.44e-37	7.87e-35	73.3379
ZNF704	-3.13105	4.74972	-13.7658	4.59e-37	8.1e-35	73.3061
ITPA	6.23187	17.3703	13.7508	5.34e-37	9.41e-35	73.1542
ROCK1	-2.9972	6.54361	-13.7471	5.55e-37	9.71e-35	73.1164
LDB2	-10.1319	15.2982	-13.7471	5.55e-37	9.71e-35	73.1163
DYNC1LI2	-4.92499	12.0614	-13.7226	7.12e-37	1.24e-34	72.869
TRABD	5.60437	9.7142	13.7037	8.63e-37	1.5e-34	72.6778
STAT5B	-5.0625	16.9567	-13.7019	8.79e-37	1.52e-34	72.6602
MRGBP	2.50346	6.64311	13.6909	9.83e-37	1.7e-34	72.5486
APPL1	-3.36136	7.53129	-13.69	9.92e-37	1.71e-34	72.5401
SMC3	-5.09864	13.1763	-13.6718	1.19e-36	2.05e-34	72.3564
EXOC6B	-1.22674	3.28218	-13.6691	1.23e-36	2.1e-34	72.3289
SNORA33	4.36958	3.40822	13.664	1.29e-36	2.2e-34	72.2773
MID2	-1.46589	2.97301	-13.6579	1.37e-36	2.33e-34	72.2163
EFNB2	-17.4592	24.7041	-13.6564	1.4e-36	2.36e-34	72.2007
GFUS	4.92546	10.3543	13.6366	1.71e-36	2.88e-34	72.0011
LINC00674	-1.87776	4.78954	-13.6312	1.8e-36	3.03e-34	71.9471
MMADHC	-11.709	34.1861	-13.6289	1.84e-36	3.09e-34	71.924
PPP1R14BP3	14.9142	17.1225	13.6282	1.86e-36	3.11e-34	71.9165
ADH5	-11.2141	30.9148	-13.6238	1.94e-36	3.24e-34	71.8722
PSENEN	11.2852	18.7041	13.6194	2.03e-36	3.38e-34	71.8282
PLPP1	-54.3572	83.5433	-13.6181	2.06e-36	3.41e-34	71.8155
DDX56	5.82503	17.1998	13.6151	2.12e-36	3.5e-34	71.785
ARFGAP1	6.38191	10.4306	13.6105	2.22e-36	3.66e-34	71.7387
ILK	-2.03066	5.05122	-13.6082	2.28e-36	3.74e-34	71.7154
AC103706.1	0.88093	0.754005	13.6059	2.33e-36	3.81e-34	71.6928
MYCT1	-7.32329	10.5603	-13.605	2.35e-36	3.83e-34	71.6834
AC073896.4	6.72155	7.87253	13.6046	2.36e-36	3.84e-34	71.6791
C4orf3	-21.5613	59.7685	-13.5957	2.58e-36	4.19e-34	71.5897
KDM3B	-5.18619	13.9088	-13.5927	2.66e-36	4.3e-34	71.5601
CTR9	-3.43513	9.92424	-13.5902	2.73e-36	4.4e-34	71.535
ZFP91	-5.29444	14.9539	-13.5883	2.78e-36	4.46e-34	71.5155
NFATC3	-1.34889	3.19595	-13.5883	2.78e-36	4.46e-34	71.5151
SLC50A1	6.16971	14.1646	13.5846	2.89e-36	4.62e-34	71.4778
AC005261.3	1.93066	3.0532	13.5774	3.11e-36	4.95e-34	71.4062
ZNF24	-4.09686	10.6323	-13.5639	3.56e-36	5.64e-34	71.2706
FAM122A	-2.63366	6.67089	-13.5639	3.56e-36	5.64e-34	71.2703
ELP4	-2.91672	7.59189	-13.5595	3.72e-36	5.88e-34	71.2258
NCKAP1	-3.51792	8.87173	-13.5439	4.36e-36	6.87e-34	71.0694
SELENOP	-23.3149	32.8979	-13.5433	4.39e-36	6.89e-34	71.0638
METAP2	-4.8726	15.6717	-13.5373	4.66e-36	7.3e-34	71.0034
PABPN1	10.038	16.8228	13.5341	4.82e-36	7.52e-34	70.9708
AC018926.2	0.586548	0.458604	13.5336	4.84e-36	7.53e-34	70.9666
SMIM29	4.15475	7.16979	13.5246	5.3e-36	8.22e-34	70.8761
DCAF12	-3.28862	10.7862	-13.5232	5.37e-36	8.31e-34	70.8622
GTF3C4	-1.61515	3.8504	-13.522	5.44e-36	8.38e-34	70.8492
DYSF	-12.2999	19.5246	-13.5219	5.45e-36	8.38e-34	70.8484
DDX50	-4.90527	15.3689	-13.5198	5.56e-36	8.54e-34	70.8274
PCBP1	-47.3358	121.483	-13.516	5.78e-36	8.83e-34	70.7896
SNORD99	9.95564	6.00535	13.5156	5.8e-36	8.83e-34	70.7855
PHAX	-3.09931	9.39174	-13.5156	5.8e-36	8.83e-34	70.7853
FAM8A1	-5.4822	13.3356	-13.5085	6.23e-36	9.45e-34	70.7148
MFSD14A	-6.25882	18.6694	-13.5069	6.34e-36	9.59e-34	70.6983
ZFP1	-1.22792	3.38576	-13.496	7.07e-36	1.07e-33	70.5895
DDX39A	6.08346	11.937	13.4952	7.13e-36	1.07e-33	70.5806
ABLIM1	-7.76066	16.5277	-13.4896	7.55e-36	1.13e-33	70.5245
SNX9	-5.67742	17.8654	-13.4873	7.72e-36	1.15e-33	70.5017
CCNYL1	-2.62551	5.82198	-13.485	7.9e-36	1.18e-33	70.4789
CHKB	1.72907	1.85	13.4811	8.22e-36	1.22e-33	70.4402
FASTK	9.28205	15.5909	13.4807	8.26e-36	1.22e-33	70.4356
NAT9	2.54641	5.49146	13.4804	8.28e-36	1.22e-33	70.433
EIF4H	-23.2481	78.5212	-13.4769	8.57e-36	1.26e-33	70.3979
ETV3	-1.90648	4.49442	-13.4756	8.69e-36	1.27e-33	70.385
KIF1B	-1.84845	4.45561	-13.4694	9.25e-36	1.35e-33	70.3221
KIAA1549	-1.23086	2.09499	-13.4639	9.78e-36	1.43e-33	70.2676
KMT5C	1.16075	1.51238	13.4612	1e-35	1.46e-33	70.2406
ADRM1	11.8145	32.0589	13.4544	1.08e-35	1.56e-33	70.1723
RALY	5.06349	17.02	13.4424	1.21e-35	1.76e-33	70.0522
ATP11A	-16.6551	23.1629	-13.4327	1.34e-35	1.93e-33	69.9559
TRMT1	4.83859	9.04698	13.4202	1.52e-35	2.19e-33	69.8307
PAFAH1B1	-5.57631	17.9955	-13.4196	1.53e-35	2.19e-33	69.8242
SHARPIN	8.6077	19.8782	13.4112	1.66e-35	2.38e-33	69.7402
AC008610.1	2.10485	1.79578	13.4067	1.74e-35	2.48e-33	69.6958
SPTLC1	-5.48028	14.794	-13.4063	1.75e-35	2.49e-33	69.6912
CHTF18	1.26346	1.40307	13.4018	1.83e-35	2.59e-33	69.647
DCAF7	-6.86917	18.9658	-13.4017	1.83e-35	2.59e-33	69.6454
AC010973.2	0.877907	0.781756	13.3983	1.89e-35	2.68e-33	69.6113
ADD1	-5.70781	22.0277	-13.3942	1.97e-35	2.78e-33	69.5707
CDC14B	-1.55019	3.13402	-13.3937	1.98e-35	2.79e-33	69.5655
TOMM20	-37.9356	84.8575	-13.3875	2.11e-35	2.96e-33	69.5036
EIF4G2	-26.3947	86.284	-13.387	2.12e-35	2.97e-33	69.499
SETD7	-3.67638	7.78939	-13.3796	2.28e-35	3.19e-33	69.4255
PUSL1	1.6163	2.30574	13.3766	2.35e-35	3.27e-33	69.3954
TXNDC16	-2.10088	3.5725	-13.3625	2.71e-35	3.75e-33	69.2545
IREB2	-2.53019	5.96023	-13.3589	2.81e-35	3.88e-33	69.2184
NKAPD1	-2.03646	7.32107	-13.3458	3.21e-35	4.42e-33	69.0882
WWC2	-2.87725	5.79197	-13.3434	3.28e-35	4.51e-33	69.0645
SNHG11	1.29053	2.61521	13.3429	3.3e-35	4.53e-33	69.0586
SH3GLB1	-7.35139	22.1129	-13.3369	3.51e-35	4.79e-33	68.9993
CREB1	-2.11933	5.23542	-13.3368	3.51e-35	4.79e-33	68.9984
LSM14A	-8.2938	31.1977	-13.3286	3.81e-35	5.18e-33	68.9168
TACC1	-8.78281	15.0455	-13.3272	3.86e-35	5.24e-33	68.9028
ZNF792	-0.8055	1.64619	-13.3183	4.22e-35	5.72e-33	68.8143
GIGYF2	-2.50218	6.60744	-13.3146	4.39e-35	5.92e-33	68.777
CDC73	-4.22332	9.9628	-13.3069	4.74e-35	6.38e-33	68.7009
PIAS1	-1.46764	4.13809	-13.3052	4.82e-35	6.47e-33	68.6834
SIRT6	2.33043	5.75438	13.3006	5.05e-35	6.76e-33	68.6381
AC063948.1	0.727793	0.791272	13.3001	5.07e-35	6.78e-33	68.6332
ACADM	-10.7625	16.9737	-13.2983	5.16e-35	6.88e-33	68.6153
EXOSC1	1.53073	4.49793	13.2862	5.83e-35	7.75e-33	68.4948
CLIC4	-80.1703	135.381	-13.2855	5.87e-35	7.78e-33	68.488
TTC28	-2.58138	5.70076	-13.2841	5.95e-35	7.88e-33	68.474
FAM172A	-3.76338	7.75396	-13.2813	6.13e-35	8.09e-33	68.4455
CTBP2	-2.66158	7.91888	-13.2758	6.47e-35	8.52e-33	68.3912
TOPORS	-2.26259	6.10548	-13.2747	6.54e-35	8.59e-33	68.3802
TJP1	-4.26009	9.91129	-13.2724	6.69e-35	8.77e-33	68.3572
ING3	-1.53127	3.56658	-13.2462	8.7e-35	1.13e-32	68.0969
MAP11	1.78163	3.75865	13.234	9.83e-35	1.28e-32	67.9757
MCMBP	-3.17482	10.3384	-13.2303	1.02e-34	1.32e-32	67.9392
NUP153	-3.65701	9.51675	-13.2188	1.14e-34	1.48e-32	67.8254
CEBPZ	-5.42146	14.0434	-13.2127	1.22e-34	1.57e-32	67.7644
DSTYK	-1.63454	4.04153	-13.2092	1.26e-34	1.62e-32	67.7304
ST13	-30.7235	83.1398	-13.209	1.26e-34	1.62e-32	67.7285
PIK3R4	-2.35112	6.49547	-13.2059	1.3e-34	1.66e-32	67.6978
AAAS	2.84913	8.9435	13.1982	1.41e-34	1.79e-32	67.621
ERLIN2	-4.18107	10.158	-13.195	1.45e-34	1.84e-32	67.5893
FAT4	-1.65764	2.31817	-13.1946	1.46e-34	1.85e-32	67.5849
RAVER2	-2.24773	4.60265	-13.1913	1.5e-34	1.9e-32	67.553
DGUOK	7.33067	21.1711	13.1836	1.63e-34	2.05e-32	67.4762
SPRED2	-4.37844	9.98369	-13.1793	1.7e-34	2.13e-32	67.4339
BBS7	-1.25996	3.27535	-13.1761	1.75e-34	2.2e-32	67.4023
FBXO11	-1.62853	3.88005	-13.1756	1.76e-34	2.21e-32	67.3969
SLU7	-3.71882	11.8621	-13.1718	1.83e-34	2.28e-32	67.3597
CHMP4BP1	0.782061	0.535395	13.1705	1.85e-34	2.31e-32	67.3463
GTF2I	-2.45807	4.68398	-13.1641	1.98e-34	2.45e-32	67.2829
STK24	-1.9701	5.39411	-13.164	1.98e-34	2.45e-32	67.2827
SCAT2	0.8703	0.578642	13.1632	1.99e-34	2.47e-32	67.2742
TTC37	-4.79243	12.5189	-13.1594	2.07e-34	2.56e-32	67.237
STX17	-1.71578	3.51701	-13.1468	2.35e-34	2.89e-32	67.1119
PRPF8	-9.35443	27.0271	-13.1457	2.37e-34	2.92e-32	67.1013
TANC1	-1.58596	3.51726	-13.1429	2.44e-34	2.99e-32	67.0738
ZNF510	-0.92212	2.24459	-13.1411	2.48e-34	3.04e-32	67.0561
CNOT1	-6.7045	14.8493	-13.1403	2.5e-34	3.06e-32	67.0482
DDAH1	-16.6713	28.1812	-13.1399	2.51e-34	3.06e-32	67.0438
BUD23	2.54882	7.46998	13.1388	2.54e-34	3.08e-32	67.0328
NSUN5P1	2.27003	2.11231	13.1387	2.54e-34	3.08e-32	67.0325
FZD4	-14.7491	26.1933	-13.1387	2.54e-34	3.08e-32	67.0319
RTL6	-3.98999	8.61784	-13.1386	2.55e-34	3.08e-32	67.0306
USP12	-3.79426	10.0595	-13.1382	2.56e-34	3.08e-32	67.0271
AL035071.1	2.56011	3.47914	13.1375	2.57e-34	3.09e-32	67.0206
TGOLN2	-25.8576	66.3257	-13.1368	2.59e-34	3.11e-32	67.0137
AP003352.1	1.13388	1.31358	13.1339	2.67e-34	3.19e-32	66.9841
U2AF1L4	2.18655	2.91911	13.1308	2.75e-34	3.28e-32	66.9538
KAT6A	-2.164	5.46063	-13.1165	3.17e-34	3.77e-32	66.813
ATMIN	-2.94226	10.7718	-13.11	3.39e-34	4.02e-32	66.7482
SMU1	-2.50868	9.36964	-13.1086	3.43e-34	4.06e-32	66.735
EPHA4	-2.23965	2.81948	-13.1059	3.52e-34	4.16e-32	66.7084
RCHY1	-1.66721	4.17096	-13.1036	3.61e-34	4.25e-32	66.6851
BCL2L12	1.50933	2.66918	13.1034	3.61e-34	4.25e-32	66.6835
EMCN	-11.7074	14.596	-13.0994	3.76e-34	4.41e-32	66.6433
MTF1	-1.13483	2.72378	-13.0987	3.79e-34	4.43e-32	66.6367
ADGRL4	-21.0053	31.0084	-13.0948	3.94e-34	4.6e-32	66.5986
DPYSL2	-13.2486	31.5378	-13.0903	4.12e-34	4.8e-32	66.554
PTPRG	-5.25916	8.58645	-13.0892	4.16e-34	4.84e-32	66.5435
GTF2IP13	1.45431	1.61009	13.0861	4.29e-34	4.98e-32	66.5122
CIDECP1	0.795448	1.81767	13.0813	4.5e-34	5.22e-32	66.4649
DDX1	-6.99011	27.3376	-13.0782	4.64e-34	5.36e-32	66.4348
CDH13	-6.74684	9.37633	-13.0778	4.66e-34	5.37e-32	66.4308
SPTY2D1	-2.40315	6.00607	-13.074	4.84e-34	5.57e-32	66.3927
SH3BGRL3	68.8983	92.2685	13.0715	4.97e-34	5.7e-32	66.3679
PPP2R3B	0.586748	0.962834	13.071	4.99e-34	5.72e-32	66.3631
CCDC85A	-0.74066	0.801362	-13.0699	5.04e-34	5.76e-32	66.353
TP53I13	4.21931	8.39752	13.0693	5.08e-34	5.79e-32	66.3462
PRKAA2	-4.24404	6.93246	-13.068	5.14e-34	5.85e-32	66.3335
TMEM150C	-7.62112	11.0984	-13.0637	5.36e-34	6.1e-32	66.2911
PLSCR4	-5.59829	10.0507	-13.0558	5.8e-34	6.58e-32	66.2132
MAN1A2	-3.0062	6.78519	-13.0471	6.32e-34	7.15e-32	66.1278
SNRPF	4.17133	8.73114	13.039	6.85e-34	7.74e-32	66.0483
CTNNA1	-17.5354	57.2966	-13.0387	6.87e-34	7.75e-32	66.0449
PGM2	-3.07591	7.89069	-13.0378	6.93e-34	7.8e-32	66.0363
CD34	-18.9129	28.4642	-13.0361	7.06e-34	7.92e-32	66.0191
TRMU	1.49409	2.70638	13.0344	7.17e-34	8.03e-32	66.0031
SCAF8	-2.30579	7.20698	-13.034	7.2e-34	8.05e-32	65.9984
MOAP1	-9.0626	20.6042	-13.0323	7.32e-34	8.17e-32	65.9821
MBTPS1	-3.44733	13.3667	-13.0239	7.96e-34	8.86e-32	65.8996
FEM1B	-3.34773	9.99192	-13.0225	8.07e-34	8.97e-32	65.8852
PIK3R3	-6.56731	10.3739	-13.0184	8.41e-34	9.32e-32	65.845
TRIP11	-1.96852	4.20043	-13.0148	8.71e-34	9.63e-32	65.8098
PFDN6	4.51468	8.97793	13.0123	8.93e-34	9.86e-32	65.7848
TLR3	-9.54604	15.8471	-13.011	9.05e-34	9.97e-32	65.7721
MIIP	2.98942	4.41486	13.0026	9.83e-34	1.08e-31	65.69
MRTFB	-1.40589	3.17791	-12.9964	1.05e-33	1.15e-31	65.6285
C16orf72	-1.24142	3.78999	-12.9873	1.14e-33	1.25e-31	65.5395
SAMD1	5.5361	11.1632	12.9802	1.23e-33	1.34e-31	65.4693
PIDD1	1.76485	2.39938	12.9765	1.27e-33	1.39e-31	65.4331
DDX46	-2.11537	6.0981	-12.9669	1.4e-33	1.52e-31	65.3391
ZNF148	-2.58141	6.14671	-12.9652	1.42e-33	1.55e-31	65.3218
CHD9	-2.00744	4.49596	-12.9639	1.44e-33	1.56e-31	65.3091
RB1	-6.9964	16.8338	-12.9617	1.47e-33	1.59e-31	65.2876
DOCK9	-4.94854	7.17695	-12.9617	1.47e-33	1.59e-31	65.2874
RHBDD3	2.27602	4.35877	12.9553	1.57e-33	1.69e-31	65.2254
DNAJC3	-8.84818	23.2032	-12.9504	1.65e-33	1.77e-31	65.177
ERG	-4.13935	6.45324	-12.9425	1.78e-33	1.91e-31	65.0989
IPO5	-5.82008	15.5684	-12.9411	1.81e-33	1.93e-31	65.0851
C1orf159	0.745143	1.25919	12.9382	1.86e-33	1.98e-31	65.0572
SLC3A1	-49.6084	67.1171	-12.9364	1.89e-33	2.01e-31	65.0398
TPRG1L	-10.4692	32.1156	-12.9349	1.92e-33	2.04e-31	65.0243
RELL1	-2.42323	4.59024	-12.9308	2e-33	2.12e-31	64.9844
PSME2	14.4938	28.917	12.9293	2.03e-33	2.15e-31	64.9695
NUP160	-2.5193	6.93666	-12.9261	2.1e-33	2.21e-31	64.9385
COG6	-1.26293	3.62749	-12.9259	2.1e-33	2.21e-31	64.936
EP300	-4.38202	11.8927	-12.925	2.12e-33	2.23e-31	64.9279
ZFR	-4.34163	15.2208	-12.922	2.18e-33	2.29e-31	64.8986
MTREX	-3.57901	10.1277	-12.92	2.23e-33	2.33e-31	64.8783
STRN	-1.8969	4.66004	-12.9156	2.33e-33	2.43e-31	64.8352
E4F1	1.50335	3.40339	12.9137	2.37e-33	2.47e-31	64.8173
RC3H2	-2.16758	4.93595	-12.9036	2.62e-33	2.72e-31	64.718
TRMT1L	-2.92444	7.17252	-12.9008	2.69e-33	2.79e-31	64.6901
PPFIBP1	-6.94065	13.1295	-12.9004	2.7e-33	2.79e-31	64.6863
TBC1D15	-2.58259	7.43755	-12.9004	2.7e-33	2.79e-31	64.6863
CDKN2AIP	-2.34569	7.10041	-12.8945	2.86e-33	2.95e-31	64.6291
CCSER2	-2.32572	6.67497	-12.8875	3.07e-33	3.15e-31	64.5603
PCM1	-3.0183	8.02115	-12.8853	3.13e-33	3.21e-31	64.539
PIK3CA	-1.72526	3.66637	-12.8826	3.22e-33	3.3e-31	64.5119
RBMS2	-4.17745	10.6337	-12.8777	3.38e-33	3.45e-31	64.4643
SEC24C	-3.96643	9.27884	-12.875	3.47e-33	3.54e-31	64.4383
FAHD2CP	0.820678	1.06778	12.8644	3.85e-33	3.92e-31	64.3342
EHHADH	-21.987	29.9361	-12.8642	3.86e-33	3.92e-31	64.3317
MSN	-45.9922	138.713	-12.8616	3.96e-33	4.02e-31	64.3063
MCFD2	-13.0848	33.1882	-12.8609	3.99e-33	4.04e-31	64.2996
WIPF2	-2.88039	9.9458	-12.8557	4.2e-33	4.24e-31	64.2494
SMARCA2	-5.99675	14.874	-12.8511	4.39e-33	4.43e-31	64.2043
SLC30A4	-0.70866	1.88002	-12.8506	4.41e-33	4.44e-31	64.199
NPAT	-1.20162	2.8344	-12.8427	4.77e-33	4.78e-31	64.1222
PAM16	1.57199	2.99183	12.8397	4.91e-33	4.92e-31	64.0929
UBE4B	-2.05727	5.60692	-12.8378	5.01e-33	5e-31	64.0737
RAPGEF5	-4.8282	7.80528	-12.837	5.05e-33	5.03e-31	64.066
BCL2	-7.98489	13.9363	-12.8368	5.06e-33	5.03e-31	64.0642
DYM	-2.00521	6.54476	-12.8355	5.12e-33	5.09e-31	64.0519
STX10	6.54929	17.3515	12.8338	5.21e-33	5.17e-31	64.0349
FAM114A2	-1.39135	4.69209	-12.8305	5.38e-33	5.33e-31	64.0025
ARRDC1-AS1	1.81339	3.11126	12.8291	5.46e-33	5.39e-31	63.9887
GAREM1	-5.01623	7.62069	-12.8288	5.47e-33	5.39e-31	63.9863
PTOV1	6.45825	15.8783	12.8259	5.63e-33	5.54e-31	63.9575
C8orf76	0.661593	1.792	12.8247	5.7e-33	5.6e-31	63.9458
BTRC	-1.13733	3.7011	-12.8124	6.43e-33	6.29e-31	63.8262
IPO8	-3.1078	9.87836	-12.8068	6.79e-33	6.64e-31	63.7712
HEATR5B	-1.9524	5.31363	-12.8023	7.1e-33	6.93e-31	63.7271
PLRG1	-2.06283	9.01164	-12.8016	7.15e-33	6.96e-31	63.7203
AGGF1	-2.52122	8.01925	-12.7909	7.94e-33	7.7e-31	63.6166
KBTBD7	-1.36694	2.8575	-12.7862	8.32e-33	8.04e-31	63.57
PFDN2	20.2806	39.9729	12.7765	9.15e-33	8.83e-31	63.4759
MAP7	-8.10365	10.4668	-12.7761	9.18e-33	8.84e-31	63.4724
JPT1	8.97268	12.1385	12.7753	9.26e-33	8.9e-31	63.464
CYFIP1	-4.69431	14.5029	-12.773	9.47e-33	9.09e-31	63.4414
KLHL11	-0.65587	0.982211	-12.7657	1.02e-32	9.75e-31	63.3705
SMUG1	2.01346	5.10388	12.7511	1.17e-32	1.12e-30	63.2288
LRRC8C	-1.80476	3.33227	-12.7396	1.31e-32	1.25e-30	63.1164
LRP6	-2.43335	4.57642	-12.738	1.33e-32	1.27e-30	63.1013
VPS9D1	2.5731	5.3343	12.7196	1.6e-32	1.51e-30	62.9221
INSR	-20.0447	37.7464	-12.7196	1.6e-32	1.51e-30	62.9215
SIN3A	-1.48834	5.37441	-12.7194	1.6e-32	1.51e-30	62.9201
MIEF1	-2.47811	7.71502	-12.7169	1.64e-32	1.55e-30	62.8954
SLAIN2	-2.69937	8.85211	-12.706	1.83e-32	1.72e-30	62.79
TEAD1	-3.90942	9.40997	-12.7009	1.92e-32	1.8e-30	62.7405
STARD8	-5.17403	8.44437	-12.6976	1.98e-32	1.86e-30	62.708
SP2	-2.9337	8.39367	-12.6885	2.17e-32	2.03e-30	62.6193
ZNF776	-1.31291	3.6364	-12.6837	2.27e-32	2.12e-30	62.5734
AC024060.2	1.97452	2.43973	12.6823	2.3e-32	2.15e-30	62.5595
ZNF692	4.54884	5.418	12.6778	2.41e-32	2.24e-30	62.5157
RSBN1	-1.78197	4.60679	-12.6754	2.46e-32	2.29e-30	62.4925
TMEM135	-4.06118	8.63925	-12.6718	2.55e-32	2.37e-30	62.4577
WASF2	-14.531	37.3544	-12.6697	2.6e-32	2.41e-30	62.4373
SRP72	-6.55381	21.259	-12.667	2.67e-32	2.48e-30	62.4109
SOCS5	-2.55965	6.6978	-12.6608	2.84e-32	2.63e-30	62.3508
GALC	-3.89311	8.4912	-12.6566	2.96e-32	2.73e-30	62.3101
RPRD2	-3.26712	8.87999	-12.6564	2.97e-32	2.73e-30	62.3085
SWT1	-1.08636	2.53126	-12.6529	3.07e-32	2.82e-30	62.2744
LRRC37A17P	-0.73453	1.47277	-12.6526	3.08e-32	2.82e-30	62.2713
PDE7B	-1.68424	2.62123	-12.6487	3.2e-32	2.92e-30	62.2338
SEC63	-3.73641	11.2785	-12.6462	3.28e-32	2.99e-30	62.2093
VPS35L	-1.78121	6.47817	-12.6365	3.6e-32	3.28e-30	62.1157
EDNRB	-32.5206	38.0105	-12.6359	3.63e-32	3.3e-30	62.109
AGPS	-4.50098	9.88158	-12.635	3.65e-32	3.32e-30	62.1011
ZC3H3	2.65146	6.61283	12.6334	3.72e-32	3.37e-30	62.0848
THNSL1	-1.7178	4.1095	-12.6331	3.72e-32	3.37e-30	62.0823
LMBRD1	-18.9122	43.2584	-12.6252	4.02e-32	3.63e-30	62.0062
NAF1	-0.81283	2.12258	-12.6249	4.04e-32	3.63e-30	62.0026
KAT6B	-1.0913	2.79259	-12.6211	4.19e-32	3.76e-30	61.9662
EID1	-30.1563	95.5523	-12.6209	4.2e-32	3.76e-30	61.9641
HMGN4	-14.2132	43.3448	-12.616	4.4e-32	3.94e-30	61.9169
MED1	-2.27039	5.74255	-12.6148	4.45e-32	3.98e-30	61.9051
AC006077.2	0.86539	0.755733	12.6128	4.54e-32	4.05e-30	61.8858
KLHL32	-0.66527	0.941265	-12.6106	4.64e-32	4.12e-30	61.8647
NPIPP1	2.22942	2.31578	12.6106	4.64e-32	4.12e-30	61.8644
MBD5	-0.62925	1.77632	-12.6071	4.8e-32	4.25e-30	61.8304
USO1	-10.0248	25.9044	-12.6067	4.82e-32	4.26e-30	61.8266
NUDT1	2.43876	4.47764	12.6055	4.87e-32	4.3e-30	61.8153
EXOC8	-1.68247	4.22846	-12.6019	5.05e-32	4.45e-30	61.7798
AL513218.1	0.674423	0.585417	12.6004	5.12e-32	4.5e-30	61.7658
TRAPPC8	-1.7869	4.94381	-12.6004	5.13e-32	4.5e-30	61.7655
LNX2	-2.41266	5.11672	-12.5963	5.33e-32	4.67e-30	61.7264
AKT3	-4.35817	8.51981	-12.5923	5.55e-32	4.84e-30	61.6873
ARRDC1	3.3993	6.64267	12.59	5.67e-32	4.94e-30	61.6648
TELO2	2.61158	6.83446	12.5852	5.94e-32	5.17e-30	61.6189
UCN	1.39972	1.33427	12.5795	6.28e-32	5.46e-30	61.5635
NUP50-DT	1.09644	1.62688	12.5742	6.61e-32	5.74e-30	61.5123
GTF2IP20	1.96445	2.2234	12.5695	6.92e-32	5.99e-30	61.4674
SERBP1	-8.78429	29.9711	-12.5675	7.06e-32	6.11e-30	61.4472
PLXNA2	-3.06204	5.38203	-12.5572	7.81e-32	6.74e-30	61.3478
AC093278.2	-3.47353	5.50587	-12.5504	8.34e-32	7.18e-30	61.2829
PRKAA1	-5.24044	14.309	-12.5469	8.63e-32	7.42e-30	61.2487
LIN7B	1.01771	1.37164	12.5464	8.67e-32	7.45e-30	61.2441
VWF	-91.5718	116.792	-12.5456	8.74e-32	7.5e-30	61.2359
SARAF	-67.922	169.002	-12.5451	8.78e-32	7.52e-30	61.231
A2M	-130.868	256.698	-12.5397	9.25e-32	7.91e-30	61.179
CHURC1	-3.9419	9.48155	-12.5395	9.27e-32	7.91e-30	61.1772
POP7	8.21652	20.4207	12.5388	9.34e-32	7.96e-30	61.1703
AL031727.1	2.57449	2.82888	12.5367	9.53e-32	8.11e-30	61.15
AC010326.4	2.20035	2.48719	12.5356	9.63e-32	8.18e-30	61.1395
AP000240.1	0.890082	0.865209	12.5352	9.67e-32	8.2e-30	61.1358
HNRNPU	-10.3809	41.4341	-12.5327	9.91e-32	8.38e-30	61.1114
SMCR8	-2.49863	5.65727	-12.5326	9.91e-32	8.38e-30	61.1107
JMJD1C	-3.13478	7.16606	-12.532	9.97e-32	8.42e-30	61.1052
CCNI	-49.7477	123.924	-12.5261	1.06e-31	8.89e-30	61.0483
CLEC14A	-27.5051	39.7788	-12.5261	1.06e-31	8.89e-30	61.0482
SOS1	-2.8199	7.5469	-12.52	1.12e-31	9.41e-30	60.9894
NUMBL	1.92218	2.15824	12.5141	1.19e-31	9.96e-30	60.9323
PDCL	-3.00152	7.98169	-12.513	1.2e-31	1.01e-29	60.9214
LRPPRC	-7.10874	16.49	-12.5077	1.26e-31	1.06e-29	60.871
CALM1	-19.9083	57.1062	-12.5039	1.31e-31	1.09e-29	60.8344
HIPK3	-6.83733	17.7205	-12.5035	1.32e-31	1.1e-29	60.8304
CD93	-31.4917	45.2353	-12.4855	1.57e-31	1.3e-29	60.6571
OR7E38P	2.27321	3.33934	12.4855	1.57e-31	1.3e-29	60.6567
FBXW2	-1.93969	6.0553	-12.4816	1.63e-31	1.35e-29	60.619
SNX30	-2.83039	4.932	-12.4809	1.64e-31	1.36e-29	60.6121
CNOT6L	-3.13066	7.41957	-12.4807	1.64e-31	1.36e-29	60.6108
CDK5RAP1	1.3694	4.15459	12.4806	1.64e-31	1.36e-29	60.6094
CEP104	-1.51521	4.94679	-12.4766	1.71e-31	1.41e-29	60.5712
POLR2H	5.38889	13.8412	12.4755	1.73e-31	1.42e-29	60.5607
RNF111	-1.67017	5.11747	-12.4749	1.74e-31	1.43e-29	60.5552
ZC3H12C	-1.04445	2.16149	-12.4688	1.84e-31	1.51e-29	60.4959
R3HDM4	6.82977	16.3776	12.4677	1.86e-31	1.53e-29	60.4855
TNS1	-32.545	59.7161	-12.4616	1.98e-31	1.62e-29	60.4267
MYG1-AS1	1.20665	1.44497	12.4578	2.05e-31	1.67e-29	60.3901
CAMSAP1	-1.61526	4.44	-12.4528	2.15e-31	1.75e-29	60.3423
ZBTB14	-1.40369	5.01783	-12.4475	2.26e-31	1.84e-29	60.2915
KLF3	-3.70105	10.0475	-12.4469	2.28e-31	1.85e-29	60.2859
DDX6	-4.04695	14.0457	-12.4377	2.49e-31	2.02e-29	60.1973
SNX1	-2.72804	12.129	-12.434	2.58e-31	2.09e-29	60.1613
RAB6A	-8.83551	32.1716	-12.4265	2.77e-31	2.24e-29	60.09
UBR3	-2.23784	5.50406	-12.4262	2.78e-31	2.25e-29	60.0871
RANBP2	-3.25096	8.04019	-12.4225	2.88e-31	2.33e-29	60.0513
HEG1	-10.4911	16.2333	-12.4221	2.9e-31	2.33e-29	60.0472
HIP1	-4.54069	10.2245	-12.4206	2.94e-31	2.36e-29	60.0332
JAK3	3.87873	4.95591	12.4183	3e-31	2.41e-29	60.0108
ADPRH	-1.87273	5.40426	-12.4161	3.07e-31	2.46e-29	59.9893
TUBGCP3	-1.11208	3.71982	-12.4107	3.23e-31	2.59e-29	59.9381
ALDH9A1	-14.5686	36.9157	-12.4063	3.37e-31	2.7e-29	59.8953
CTDSP2	-14.9419	43.6728	-12.4048	3.42e-31	2.73e-29	59.8811
FZD1	-12.4369	24.3933	-12.4023	3.51e-31	2.79e-29	59.8572
DGAT1	2.6016	7.39225	12.4015	3.53e-31	2.81e-29	59.8499
UTP25	-1.08536	2.91637	-12.399	3.62e-31	2.88e-29	59.8257
RBCK1	21.7007	32.3802	12.3949	3.77e-31	2.99e-29	59.7864
APOLD1	-34.6999	38.3249	-12.3899	3.95e-31	3.13e-29	59.7388
PRPF18	-1.19915	4.57853	-12.3829	4.23e-31	3.35e-29	59.6712
KATNAL1	-1.26782	3.46651	-12.3769	4.48e-31	3.54e-29	59.6137
LGALSL	-3.87159	8.06629	-12.3745	4.59e-31	3.62e-29	59.5909
LRRC8A	-7.89183	18.1389	-12.3732	4.65e-31	3.66e-29	59.5783
RPA1	-4.03696	14.7913	-12.3729	4.66e-31	3.66e-29	59.5752
METTL24	-0.98778	1.19477	-12.3717	4.71e-31	3.7e-29	59.5643
ROCK2	-2.86797	7.04387	-12.3709	4.75e-31	3.72e-29	59.5561
AL117379.1	1.09404	1.06254	12.3669	4.94e-31	3.87e-29	59.5177
GIMAP8	-8.76734	14.1777	-12.3633	5.11e-31	4e-29	59.4832
ASNSD1	-4.6665	15.1618	-12.3624	5.16e-31	4.02e-29	59.4749
ZNHIT1	8.39078	14.0525	12.3593	5.31e-31	4.14e-29	59.4449
MORF4L1	-8.44984	32.5028	-12.3559	5.49e-31	4.27e-29	59.4131
TM9SF2	-18.7835	54.5973	-12.3522	5.69e-31	4.42e-29	59.3775
GSDMB	1.37411	1.33823	12.352	5.7e-31	4.43e-29	59.3748
GRB10	-11.1337	18.9949	-12.351	5.75e-31	4.46e-29	59.3659
ATP13A1	2.3793	7.71228	12.3501	5.8e-31	4.49e-29	59.3574
CTU2	1.07125	3.02367	12.3493	5.85e-31	4.52e-29	59.3492
MAPK8	-1.01963	3.20517	-12.3492	5.85e-31	4.52e-29	59.349
COMMD4	2.31152	5.92563	12.3466	6e-31	4.63e-29	59.3237
FADS3	3.19513	5.37617	12.3417	6.3e-31	4.84e-29	59.2766
PABPC1L	5.18942	4.34621	12.3364	6.62e-31	5.07e-29	59.2264
JAG1	-13.9087	28.4429	-12.3347	6.73e-31	5.15e-29	59.2098
NME3	18.2946	27.107	12.3317	6.93e-31	5.3e-29	59.1807
DYRK4	0.761776	2.31105	12.3281	7.18e-31	5.47e-29	59.1467
TERF2	-1.34755	5.986	-12.3275	7.22e-31	5.5e-29	59.1409
USP34	-1.81705	3.77929	-12.3272	7.24e-31	5.51e-29	59.1379
HSPB1	234.189	309.204	12.3267	7.28e-31	5.53e-29	59.1329
EME2	2.03409	2.02628	12.3262	7.31e-31	5.55e-29	59.1281
ATF6	-3.18747	9.44689	-12.3236	7.49e-31	5.68e-29	59.104
NBEAL1	-0.70642	1.13325	-12.3161	8.06e-31	6.1e-29	59.0318
INPP5A	-2.84235	7.03386	-12.3136	8.25e-31	6.23e-29	59.0084
THOC6	6.46159	14.4958	12.3076	8.74e-31	6.59e-29	58.9508
NMRAL1	4.69298	10.2313	12.3071	8.79e-31	6.62e-29	58.9459
HNMT	-10.3168	20.4667	-12.3069	8.8e-31	6.62e-29	58.9438
ITGA1	-7.81722	14.6816	-12.3047	8.99e-31	6.75e-29	58.9233
GAPVD1	-1.15578	3.76614	-12.3027	9.16e-31	6.87e-29	58.9044
KIAA1143	-1.67011	4.88837	-12.2915	1.02e-30	7.65e-29	58.7966
AC026401.3	2.13035	3.59918	12.2909	1.03e-30	7.68e-29	58.7912
TRAM2-AS1	-1.50801	4.08352	-12.2898	1.04e-30	7.75e-29	58.7808
C1orf35	1.14744	2.93752	12.2873	1.06e-30	7.93e-29	58.7565
PREPL	-4.15643	10.9233	-12.2844	1.09e-30	8.14e-29	58.7295
LPAR2	2.4827	3.71436	12.2828	1.11e-30	8.26e-29	58.714
TNKS2	-4.11874	11.3917	-12.2824	1.11e-30	8.28e-29	58.7102
AL358472.3	0.750586	1.05463	12.2805	1.13e-30	8.42e-29	58.6922
ACVR2A	-0.87365	2.31696	-12.2764	1.18e-30	8.73e-29	58.6534
DIP2B	-1.94306	5.25026	-12.2719	1.23e-30	9.11e-29	58.6097
ZNF845	-0.67877	1.8717	-12.2704	1.25e-30	9.22e-29	58.5961
YLPM1	-1.8432	4.5282	-12.265	1.32e-30	9.69e-29	58.544
SNHG17	2.14968	3.36702	12.2621	1.35e-30	9.95e-29	58.517
AC000123.2	0.88751	1.44174	12.2617	1.36e-30	9.98e-29	58.5126
GOLIM4	-8.06902	21.5996	-12.2614	1.36e-30	9.99e-29	58.5096
IL6ST	-18.4807	40.4393	-12.2613	1.36e-30	9.99e-29	58.5091
NME4	13.1385	22.0518	12.2606	1.37e-30	1e-28	58.5022
FCHO2	-5.45693	12.2339	-12.2568	1.43e-30	1.04e-28	58.4659
ENTPD6	5.02017	11.4203	12.2487	1.54e-30	1.12e-28	58.3892
CCDC137	2.80854	6.39832	12.2479	1.55e-30	1.13e-28	58.381
TIRAP	-0.75063	2.30612	-12.2463	1.58e-30	1.15e-28	58.3664
AC005332.6	-3.14672	13.0542	-12.2442	1.61e-30	1.17e-28	58.3461
SPATA18	-5.87083	10.2234	-12.2441	1.61e-30	1.17e-28	58.3453
LINC02604	2.39742	2.64876	12.2363	1.73e-30	1.26e-28	58.271
RABEP2	2.22787	4.97626	12.2346	1.76e-30	1.28e-28	58.2545
PTPN9	-2.08656	7.00382	-12.2302	1.84e-30	1.33e-28	58.2123
XPO4	-1.13867	2.92178	-12.2274	1.89e-30	1.36e-28	58.1865
SLCO2A1	-25.2957	31.6556	-12.2265	1.91e-30	1.37e-28	58.1777
ADD3	-10.4243	21.5054	-12.2228	1.97e-30	1.42e-28	58.1427
DIS3	-1.26178	4.2545	-12.2113	2.21e-30	1.58e-28	58.0325
TRIP4	-2.33127	9.0944	-12.2108	2.22e-30	1.59e-28	58.0278
NRAS	-7.938	19.9058	-12.1996	2.47e-30	1.76e-28	57.9213
RBMXL1	-1.24245	3.53484	-12.1948	2.58e-30	1.84e-28	57.8757
FEZ2	-1.66847	5.41913	-12.1934	2.62e-30	1.86e-28	57.8629
PCDHGC3	-3.53501	6.25052	-12.1916	2.66e-30	1.89e-28	57.8454
ALG3	4.41064	9.02346	12.1881	2.75e-30	1.95e-28	57.8123
SH3BP5	-2.93537	4.47281	-12.1856	2.82e-30	2e-28	57.7891
FOXO4	-2.17503	6.22425	-12.1805	2.96e-30	2.1e-28	57.7407
MGAT4A	-4.07194	8.99563	-12.1729	3.19e-30	2.25e-28	57.6677
DNAJC4	6.04041	13.3512	12.1696	3.29e-30	2.32e-28	57.6367
WARS2	-1.9462	5.48875	-12.1673	3.36e-30	2.37e-28	57.6146
MFSD10	10.737	21.7691	12.166	3.4e-30	2.4e-28	57.6026
FLAD1	2.02428	6.07857	12.1641	3.46e-30	2.43e-28	57.585
MACO1	-2.45373	10.0908	-12.1568	3.72e-30	2.61e-28	57.5151
RNF169	-1.12177	2.3983	-12.1508	3.94e-30	2.75e-28	57.4584
TRPT1	5.65392	12.6951	12.1412	4.31e-30	3.01e-28	57.3676
CDK19	-3.74283	7.24247	-12.1406	4.34e-30	3.03e-28	57.3619
SERF2	29.391	47.6405	12.1367	4.5e-30	3.14e-28	57.3247
RANGRF	2.40553	4.56089	12.1355	4.56e-30	3.17e-28	57.3129
SRFBP1	-1.51699	4.02626	-12.135	4.58e-30	3.18e-28	57.3083
VPS26A	-5.82606	17.2913	-12.1349	4.58e-30	3.18e-28	57.3073
TRIM23	-1.93672	4.59369	-12.1338	4.63e-30	3.21e-28	57.2975
UFL1	-4.82184	12.337	-12.1307	4.77e-30	3.3e-28	57.2676
SAMD10	1.89751	3.35542	12.1286	4.86e-30	3.36e-28	57.2483
BRPF3	-3.13789	7.98138	-12.1272	4.93e-30	3.4e-28	57.2349
TLN1	-18.6823	55.2138	-12.1264	4.97e-30	3.43e-28	57.2266
SPIN1	-7.56073	25.0212	-12.1255	5.01e-30	3.45e-28	57.2187
OSBPL8	-4.60159	10.0001	-12.1163	5.47e-30	3.76e-28	57.1311
GABPA	-2.92838	6.94348	-12.1155	5.52e-30	3.79e-28	57.1236
CDK5RAP3	7.6345	14.4926	12.1151	5.54e-30	3.8e-28	57.12
FARP1	-2.09993	4.58309	-12.1131	5.64e-30	3.87e-28	57.1008
ASAP2	-2.42466	3.97777	-12.1113	5.74e-30	3.92e-28	57.0842
MTMR9	-0.8171	2.24781	-12.1071	5.98e-30	4.08e-28	57.044
MSH3	-1.93119	4.77895	-12.1053	6.08e-30	4.14e-28	57.0275
PCBP4	2.31079	3.67612	12.1013	6.31e-30	4.3e-28	56.9894
SNRNP200	-7.73849	23.7642	-12.0997	6.41e-30	4.36e-28	56.9739
TMTC2	-2.07412	3.98503	-12.0996	6.42e-30	4.36e-28	56.9731
FGD5	-7.48789	10.0058	-12.0995	6.42e-30	4.36e-28	56.9725
CCDC121	-0.73395	1.64529	-12.0975	6.55e-30	4.44e-28	56.9532
COPS7B	1.31952	4.24305	12.0958	6.66e-30	4.5e-28	56.9371
ZNF14	-1.12483	3.24351	-12.0916	6.92e-30	4.66e-28	56.898
GALK2	-1.10027	3.01604	-12.0868	7.25e-30	4.87e-28	56.8525
CCDC130	3.36497	7.04575	12.083	7.52e-30	5.05e-28	56.8167
SUCLA2	-6.12321	13.1838	-12.081	7.66e-30	5.14e-28	56.7978
CAPN10	1.0053	2.03052	12.0791	7.8e-30	5.23e-28	56.7797
AC015912.3	0.771518	0.585586	12.0749	8.12e-30	5.43e-28	56.7398
TOX4	-3.11795	9.86824	-12.0748	8.13e-30	5.43e-28	56.7385
MED13	-2.39014	6.2077	-12.0736	8.22e-30	5.49e-28	56.7279
RABGAP1	-2.25298	6.70059	-12.0674	8.72e-30	5.82e-28	56.6687
CFAP97	-3.34284	8.83159	-12.0588	9.46e-30	6.3e-28	56.588
COPS4	-3.23633	9.77696	-12.0572	9.61e-30	6.39e-28	56.5726
TBL1X	-5.85866	13.295	-12.0545	9.86e-30	6.55e-28	56.5471
THAP1	-1.31979	4.26859	-12.0542	9.89e-30	6.56e-28	56.5445
RAPGEF4	-2.34161	3.59019	-12.0537	9.94e-30	6.58e-28	56.5394
GIPC2	-8.12469	11.7552	-12.0514	1.02e-29	6.72e-28	56.5183
CCDC25	-2.7929	9.09317	-12.0464	1.07e-29	7.04e-28	56.4704
ACLY	-39.9924	88.6061	-12.0454	1.08e-29	7.1e-28	56.4612
HECW2	-3.13568	3.89939	-12.0423	1.11e-29	7.3e-28	56.4315
UBR7	-4.36007	14.2755	-12.0422	1.11e-29	7.3e-28	56.4314
FAM168A	-3.28765	11.1773	-12.0412	1.12e-29	7.36e-28	56.4212
PPP4R3B	-5.21213	15.2407	-12.041	1.12e-29	7.36e-28	56.4199
IGFLR1	1.15136	1.15334	12.0382	1.15e-29	7.55e-28	56.3931
PSMB3	33.0133	64.54	12.0323	1.22e-29	7.97e-28	56.3378
CCDC12	2.41606	4.67811	12.0316	1.23e-29	8.02e-28	56.3309
PRKAR1A	-15.9894	44.7767	-12.0302	1.24e-29	8.11e-28	56.3177
IARS2	-9.363	27.7291	-12.0235	1.32e-29	8.63e-28	56.2548
U62317.1	5.96594	6.8214	12.0226	1.34e-29	8.7e-28	56.2462
RFC1	-3.11308	9.06953	-12.0224	1.34e-29	8.71e-28	56.2441
MUC12-AS1	2.25706	1.5037	12.0202	1.37e-29	8.87e-28	56.2235
ARPC3	18.3733	60.0863	12.0195	1.38e-29	8.92e-28	56.2169
NUS1	-2.80977	7.98297	-12.0179	1.4e-29	9.04e-28	56.2017
AP001160.1	0.645027	0.653416	12.0161	1.42e-29	9.19e-28	56.1848
CPNE3	-7.32637	19.0317	-12.0132	1.46e-29	9.43e-28	56.1575
ANTKMT	3.15528	4.03179	12.0031	1.61e-29	1.04e-27	56.0626
DESI1	3.32109	9.16962	12.0009	1.64e-29	1.06e-27	56.0421
RAB4A	-3.13964	10.6194	-11.9985	1.68e-29	1.08e-27	56.019
RAB11FIP2	-2.4655	5.17171	-11.9983	1.68e-29	1.08e-27	56.0171
LRCH1	-2.50208	6.58391	-11.9964	1.71e-29	1.1e-27	55.9993
GEMIN5	-1.99039	5.97674	-11.9857	1.9e-29	1.22e-27	55.8987
DLGAP1-AS2	0.710977	0.672229	11.9824	1.96e-29	1.25e-27	55.8677
KDSR	-3.76988	10.9245	-11.9798	2.01e-29	1.28e-27	55.8427
ZNF33B	-3.51403	7.78252	-11.9792	2.02e-29	1.29e-27	55.8378
TEPSIN	1.26941	2.15366	11.9747	2.1e-29	1.34e-27	55.7953
SIPA1L2	-3.63772	7.20356	-11.9745	2.11e-29	1.34e-27	55.7933
WAPL	-2.9665	9.05746	-11.9733	2.13e-29	1.36e-27	55.7819
CIAO3	1.17423	3.23004	11.9705	2.19e-29	1.39e-27	55.7559
STAM	-2.38776	7.74497	-11.967	2.26e-29	1.44e-27	55.723
CCM2	2.50042	6.53247	11.9592	2.44e-29	1.55e-27	55.649
TMEM200A	-5.05342	8.54002	-11.9591	2.44e-29	1.55e-27	55.6487
PDSS2	-2.20894	5.91069	-11.9583	2.46e-29	1.56e-27	55.6404
RAB3GAP2	-1.74614	5.15566	-11.9578	2.47e-29	1.56e-27	55.636
TDRD7	-1.86805	5.86349	-11.9564	2.5e-29	1.58e-27	55.6227
LIFR	-5.66603	8.51569	-11.9541	2.56e-29	1.61e-27	55.6017
SYNCRIP	-5.2221	17.6105	-11.9525	2.6e-29	1.64e-27	55.5864
TPRA1	3.01329	8.19877	11.9507	2.64e-29	1.66e-27	55.5699
SCAPER	-0.7751	1.69481	-11.9503	2.65e-29	1.67e-27	55.5659
CYHR1	1.67738	4.03858	11.9482	2.71e-29	1.7e-27	55.5461
RAB14	-8.80473	27.7619	-11.9443	2.81e-29	1.76e-27	55.5092
NFKB1	-3.88738	11.3418	-11.9418	2.87e-29	1.8e-27	55.4862
POLR1B	-1.49567	4.40452	-11.9407	2.9e-29	1.82e-27	55.4758
AC092718.3	2.76658	3.58059	11.9362	3.03e-29	1.89e-27	55.4332
LINC01507	-1.99502	2.87837	-11.9345	3.08e-29	1.92e-27	55.4171
MPDZ	-1.87764	3.54809	-11.9313	3.18e-29	1.98e-27	55.3869
SNHG9	3.59569	3.37932	11.9287	3.26e-29	2.02e-27	55.3628
SEMA5A	-3.53703	5.50272	-11.9258	3.34e-29	2.08e-27	55.3359
EXOC7	-2.23837	8.38094	-11.9233	3.43e-29	2.13e-27	55.3123
HOTAIRM1	3.31061	3.58477	11.9062	4.03e-29	2.49e-27	55.1522
PBX4	0.902947	0.964826	11.9054	4.06e-29	2.5e-27	55.1447
EIF4E3	-1.74561	4.14067	-11.9053	4.06e-29	2.5e-27	55.1435
MAML3	-1.30636	2.70105	-11.9014	4.22e-29	2.59e-27	55.1064
SMAD5	-3.21755	8.61353	-11.9013	4.22e-29	2.59e-27	55.1063
SEPTIN2	-14.3025	54.4639	-11.9009	4.23e-29	2.6e-27	55.1025
PDK2	-4.53722	9.9326	-11.8988	4.32e-29	2.65e-27	55.0823
SLC66A1	2.25455	5.31937	11.8962	4.43e-29	2.71e-27	55.0577
PGLS	7.7448	17.8443	11.895	4.48e-29	2.74e-27	55.0468
ZNF304	-1.36244	3.5473	-11.8934	4.54e-29	2.78e-27	55.0322
ZNF775	1.23663	1.78062	11.8928	4.57e-29	2.79e-27	55.0265
SNRPA	6.74027	18.5463	11.8921	4.6e-29	2.81e-27	55.0199
TYW3	-1.66548	5.19914	-11.8909	4.65e-29	2.83e-27	55.0087
SYNJ1	-1.09042	2.78099	-11.89	4.69e-29	2.85e-27	54.9996
ITGA6	-22.1528	36.0714	-11.8898	4.7e-29	2.86e-27	54.998
ZNF649	-1.1067	2.11081	-11.886	4.87e-29	2.96e-27	54.9626
ERC1	-2.09919	5.18952	-11.8807	5.12e-29	3.1e-27	54.9131
PRMT5	-5.13223	12.6734	-11.8776	5.28e-29	3.19e-27	54.8835
MRPS26	13.6119	29.1382	11.8716	5.58e-29	3.38e-27	54.8275
AFF4	-6.66769	14.8498	-11.8691	5.72e-29	3.45e-27	54.8043
GPR137	2.81436	7.88978	11.8689	5.73e-29	3.46e-27	54.8022
LUC7L	3.65341	5.51172	11.8687	5.74e-29	3.46e-27	54.8003
MROH6	0.743118	1.16001	11.8675	5.8e-29	3.49e-27	54.7898
ARHGAP35	-4.10013	10.8311	-11.8629	6.06e-29	3.64e-27	54.7466
SYNM	-2.82465	5.99077	-11.8628	6.07e-29	3.64e-27	54.7455
PANK3	-2.50529	6.20979	-11.8609	6.18e-29	3.71e-27	54.7273
HERC3	-2.21231	5.38998	-11.8604	6.21e-29	3.72e-27	54.7227
MT-CO2	7767.62	10248.8	11.856	6.47e-29	3.87e-27	54.6815
FTO	-3.83347	9.52654	-11.8553	6.51e-29	3.89e-27	54.675
ACAA2	-28.2134	47.4777	-11.8546	6.55e-29	3.91e-27	54.6687
API5	-5.2472	18.2196	-11.8452	7.16e-29	4.27e-27	54.5811
AC048341.2	2.98994	2.44549	11.8402	7.51e-29	4.47e-27	54.5339
DMGDH	-10.4044	15.5316	-11.8378	7.68e-29	4.57e-27	54.5112
MRPS15	8.21396	16.8743	11.8371	7.73e-29	4.59e-27	54.5047
KCTD18	-1.16541	3.96607	-11.8357	7.83e-29	4.65e-27	54.492
ITGA9	-2.9679	4.44317	-11.8324	8.08e-29	4.78e-27	54.4609
ARHGAP4	5.0626	7.81128	11.8289	8.35e-29	4.94e-27	54.4288
PGAP4	-3.43764	5.65462	-11.8242	8.73e-29	5.15e-27	54.3846
RBM12	-3.13654	10.1904	-11.8231	8.82e-29	5.2e-27	54.3746
KCTD13	1.30415	3.01623	11.8214	8.96e-29	5.27e-27	54.3586
GBA3	-24.8451	29.1605	-11.8192	9.15e-29	5.38e-27	54.3382
EEF1A1	-480.56	1120.12	-11.8169	9.35e-29	5.48e-27	54.3167
SLC25A24	-3.13336	6.94894	-11.8169	9.35e-29	5.48e-27	54.3161
ZNF420	-0.7859	2.32428	-11.8168	9.36e-29	5.48e-27	54.3157
PLEKHG1	-3.17107	5.1936	-11.8166	9.37e-29	5.49e-27	54.3139
AC018752.1	-0.96616	1.32133	-11.8154	9.48e-29	5.54e-27	54.3027
TMEM259	10.4467	28.1692	11.8148	9.53e-29	5.57e-27	54.2972
AC245884.8	1.42846	1.2631	11.8067	1.03e-28	6e-27	54.2218
CYSLTR1	-0.61347	1.07178	-11.8061	1.04e-28	6.03e-27	54.2152
GIHCG	2.56341	4.70452	11.8046	1.05e-28	6.1e-27	54.202
ZYG11B	-2.63737	6.60248	-11.8041	1.05e-28	6.12e-27	54.1974
LYSMD3	-4.11856	8.84856	-11.8041	1.05e-28	6.12e-27	54.1971
RO60	-2.01772	4.86148	-11.8041	1.05e-28	6.12e-27	54.1968
AL353763.2	0.982849	1.2776	11.8003	1.09e-28	6.32e-27	54.1614
HSPG2	-32.1239	36.6439	-11.7996	1.1e-28	6.35e-27	54.1548
RORA	-1.62978	3.35968	-11.7978	1.12e-28	6.45e-27	54.1383
RBFOX2	-3.59538	9.98809	-11.7908	1.2e-28	6.88e-27	54.073
IGF2R	-6.89136	15.646	-11.787	1.24e-28	7.12e-27	54.0378
LAMTOR2	12.7107	24.61	11.7851	1.26e-28	7.24e-27	54.0196
DDX3X	-15.4983	37.2631	-11.7849	1.26e-28	7.24e-27	54.0185
SETX	-3.05141	8.14642	-11.7819	1.3e-28	7.44e-27	53.9903
HIPK1	-3.29214	9.36089	-11.7814	1.31e-28	7.47e-27	53.9855
BTBD3	-4.73116	9.93227	-11.7802	1.32e-28	7.55e-27	53.9739
FAM234A	5.95869	13.0667	11.7785	1.34e-28	7.67e-27	53.958
ANAPC7	1.77973	6.06595	11.7762	1.37e-28	7.82e-27	53.9368
EHBP1	-4.27416	8.52475	-11.7756	1.38e-28	7.86e-27	53.9315
EHD4	-6.54131	14.4855	-11.7749	1.39e-28	7.9e-27	53.9252
TMEM127	-5.16152	24.1257	-11.7736	1.41e-28	7.99e-27	53.9124
DLC1	-4.28519	7.42827	-11.7729	1.41e-28	8.03e-27	53.9064
HIPK2	-17.9	30.6172	-11.7707	1.44e-28	8.19e-27	53.8855
ARPP19	-7.55107	26.5251	-11.7669	1.5e-28	8.48e-27	53.8504
REX1BD	4.15329	5.70272	11.7661	1.51e-28	8.54e-27	53.8429
AC145207.9	0.96585	0.928808	11.7656	1.51e-28	8.57e-27	53.8384
LINC01089	1.75767	2.03236	11.7631	1.55e-28	8.76e-27	53.8154
INIP	-1.77201	5.97202	-11.763	1.55e-28	8.76e-27	53.8144
CDC5L	-2.55423	7.86853	-11.7629	1.55e-28	8.76e-27	53.8132
LAGE3	5.53777	8.91485	11.7586	1.62e-28	9.11e-27	53.7735
SNAP29	-1.67513	8.40263	-11.7546	1.68e-28	9.45e-27	53.7362
SNX7	-7.23426	18.0426	-11.7523	1.72e-28	9.65e-27	53.714
SRM	12.0481	21.755	11.7512	1.73e-28	9.74e-27	53.7041
ATAD3B	1.20776	1.46954	11.7468	1.81e-28	1.01e-26	53.6632
PRKRIP1	3.03255	8.20777	11.7441	1.85e-28	1.04e-26	53.6378
FBXO3	-1.66854	4.83381	-11.7423	1.88e-28	1.05e-26	53.6217
COA6-AS1	1.70472	2.11523	11.7423	1.89e-28	1.05e-26	53.6211
UBE3A	-1.9837	7.13867	-11.7422	1.89e-28	1.05e-26	53.6209
IFT27	1.00649	2.40971	11.7409	1.91e-28	1.06e-26	53.6089
SPAG9	-5.86216	13.3991	-11.7408	1.91e-28	1.06e-26	53.6076
TGFBR3	-2.84175	5.31908	-11.7407	1.91e-28	1.06e-26	53.6065
LINC01004	1.48461	1.64387	11.7368	1.98e-28	1.1e-26	53.5707
VPS35	-4.38894	14.9137	-11.7362	2e-28	1.11e-26	53.5648
FBXO28	-3.17637	8.79554	-11.7329	2.06e-28	1.14e-26	53.5337
FBXO38	-1.39005	5.08169	-11.7323	2.07e-28	1.15e-26	53.5286
PTAR1	-2.83235	5.83015	-11.7307	2.1e-28	1.16e-26	53.5138
YIPF5	-6.89374	18.9818	-11.7268	2.18e-28	1.2e-26	53.4771
MRFAP1	-22.8894	103.292	-11.7258	2.2e-28	1.21e-26	53.4684
SCNM1	2.55433	7.12968	11.7247	2.22e-28	1.22e-26	53.4575
SOWAHB	-2.06898	2.7931	-11.7244	2.23e-28	1.23e-26	53.455
CSNK1A1	-4.23408	11.6249	-11.7148	2.44e-28	1.34e-26	53.3655
KIFBP	-3.38943	10.1625	-11.714	2.46e-28	1.35e-26	53.3582
SLC35A5	-3.05682	8.51905	-11.709	2.58e-28	1.41e-26	53.3116
IFIT5	-3.56442	9.84924	-11.7084	2.59e-28	1.42e-26	53.3062
SEC24B	-3.57239	10.8649	-11.7081	2.6e-28	1.42e-26	53.3033
FAM161B	-0.78628	1.82956	-11.7078	2.6e-28	1.42e-26	53.3005
NPRL2	1.47428	4.17204	11.7059	2.65e-28	1.45e-26	53.2829
TRMT2A	3.10437	7.57841	11.703	2.72e-28	1.48e-26	53.2565
ARL2BP	-2.13662	5.52758	-11.7006	2.79e-28	1.52e-26	53.2339
STXBP2	2.83687	7.67349	11.699	2.83e-28	1.54e-26	53.2195
MELTF-AS1	1.88061	1.43926	11.6982	2.85e-28	1.55e-26	53.2113
CBL	-1.68276	4.47783	-11.6956	2.92e-28	1.58e-26	53.1873
FRYL	-1.51876	4.16518	-11.6912	3.04e-28	1.65e-26	53.1465
EXOC5	-2.00921	4.9642	-11.6869	3.17e-28	1.71e-26	53.107
RNF11	-13.3334	38.6913	-11.6834	3.27e-28	1.77e-26	53.0741
ATRX	-1.75871	4.50169	-11.6832	3.28e-28	1.77e-26	53.0727
CLOCK	-1.44798	3.76715	-11.6816	3.33e-28	1.79e-26	53.0579
DMXL1	-2.5895	5.38467	-11.6808	3.35e-28	1.81e-26	53.0501
MBLAC2	-0.86345	1.93993	-11.6787	3.42e-28	1.84e-26	53.0312
EIF5A	37.3781	100.397	11.6782	3.43e-28	1.84e-26	53.0266
ASCC1	-1.54742	5.48094	-11.6766	3.49e-28	1.87e-26	53.0115
CDC42BPB	-7.02476	17.9481	-11.6747	3.55e-28	1.9e-26	52.9941
VPS36	-3.10379	10.5668	-11.6746	3.55e-28	1.9e-26	52.9932
VWA8	-1.83051	4.06933	-11.6718	3.65e-28	1.95e-26	52.9665
TMEM138	1.07028	3.1529	11.6698	3.71e-28	1.98e-26	52.9486
CHTF8	-7.28918	23.0659	-11.6653	3.88e-28	2.07e-26	52.9064
SRSF8	-3.9732	15.8916	-11.6651	3.88e-28	2.07e-26	52.9044
FAM219B	-1.31472	3.5761	-11.6636	3.94e-28	2.1e-26	52.8914
AP3B1	-2.67239	9.18066	-11.6587	4.12e-28	2.19e-26	52.8456
AC010542.5	1.52653	1.8481	11.6569	4.19e-28	2.23e-26	52.8292
CRTC3	-1.73747	6.21639	-11.6515	4.41e-28	2.34e-26	52.7787
FLI1	-2.69092	6.02336	-11.6506	4.44e-28	2.36e-26	52.7708
ZEB1	-3.86733	7.17196	-11.6398	4.92e-28	2.6e-26	52.6702
MT-ND4	8578.85	12302.9	11.6386	4.97e-28	2.63e-26	52.6596
ATP11B	-2.61076	6.88715	-11.6362	5.08e-28	2.68e-26	52.6378
KLF9	-17.9211	29.9183	-11.6319	5.29e-28	2.79e-26	52.5974
G3BP2	-7.39186	19.4372	-11.6314	5.32e-28	2.8e-26	52.5932
PCDH17	-4.54451	6.42497	-11.6246	5.66e-28	2.98e-26	52.5305
ITGB1	-36.1696	75.8415	-11.6245	5.67e-28	2.98e-26	52.5288
ABHD17B	-2.22718	5.63028	-11.6239	5.7e-28	3e-26	52.5238
TSHZ1	-3.22172	6.70491	-11.623	5.75e-28	3.02e-26	52.5155
CREBBP	-2.17558	7.1904	-11.6192	5.96e-28	3.12e-26	52.4803
RAD9A	1.8705	3.46039	11.6179	6.03e-28	3.16e-26	52.4684
OSBP	-5.6463	18.5311	-11.6152	6.19e-28	3.24e-26	52.4429
ARL15	-6.66192	13.3282	-11.612	6.37e-28	3.33e-26	52.4135
SLC25A22	1.67345	3.38093	11.6108	6.44e-28	3.36e-26	52.4029
CAPRIN1	-8.50056	27.37	-11.6098	6.51e-28	3.4e-26	52.393
PUM2	-4.74199	18.5736	-11.6096	6.52e-28	3.4e-26	52.3912
TSEN54	2.01814	5.81118	11.6057	6.76e-28	3.52e-26	52.3557
AIDA	-3.11793	7.71039	-11.6044	6.84e-28	3.56e-26	52.343
FECH	-2.38987	6.48828	-11.6016	7.02e-28	3.65e-26	52.3175
PRXL2A	-7.92126	20.4009	-11.5997	7.14e-28	3.71e-26	52.3004
ACAD11	-1.40066	1.65997	-11.5993	7.17e-28	3.72e-26	52.2965
COPE	13.6724	35.4364	11.5975	7.3e-28	3.78e-26	52.2792
TMA7	17.1311	35.0896	11.5972	7.32e-28	3.78e-26	52.2767
AP5Z1	1.84259	4.82151	11.5962	7.38e-28	3.82e-26	52.2678
PLCB1	-2.31899	3.92393	-11.5946	7.49e-28	3.87e-26	52.2533
KLHL17	1.27108	1.78998	11.5937	7.55e-28	3.9e-26	52.2448
AC084824.5	1.01983	1.43793	11.593	7.61e-28	3.92e-26	52.238
SLC22A2	-26.2608	34.1303	-11.5888	7.91e-28	4.07e-26	52.199
BLOC1S5	-3.87806	9.88735	-11.5858	8.13e-28	4.18e-26	52.1715
PSMC1	-0.84346	2.59748	-11.5856	8.14e-28	4.19e-26	52.1703
CDH5	-18.1369	29.6075	-11.5851	8.18e-28	4.2e-26	52.1654
RBM18	-2.04165	6.46325	-11.5833	8.33e-28	4.27e-26	52.1482
SNORD60	1.42706	1.06184	11.5817	8.45e-28	4.33e-26	52.1342
KLF13	-5.8349	13.1067	-11.5812	8.49e-28	4.35e-26	52.1292
ABI2	-0.94994	2.86076	-11.5804	8.55e-28	4.37e-26	52.1221
SUGT1-DT	0.670344	0.673767	11.5749	9e-28	4.59e-26	52.0716
NME1	6.3906	8.9236	11.5749	9e-28	4.59e-26	52.0709
TMEM109	-16.7899	62.9211	-11.5736	9.11e-28	4.64e-26	52.0596
NOP9	-2.13299	6.52755	-11.5576	1.06e-27	5.38e-26	51.9116
TOGARAM1	-0.87994	2.19717	-11.5573	1.06e-27	5.39e-26	51.9088
NBAS	-2.08569	6.63684	-11.555	1.08e-27	5.49e-26	51.8882
APPBP2	-1.77476	5.13763	-11.5549	1.08e-27	5.5e-26	51.887
ZHX1	-2.35673	6.01896	-11.5505	1.13e-27	5.72e-26	51.8468
LIMK1	3.78584	5.52808	11.5495	1.14e-27	5.77e-26	51.8367
ZNF28	-1.00774	2.96642	-11.5477	1.16e-27	5.86e-26	51.8202
COMMD2	-2.34351	7.59545	-11.5476	1.16e-27	5.86e-26	51.8193
TMEM30A	-16.3136	45.3225	-11.5417	1.23e-27	6.18e-26	51.7653
TECPR2	-1.033	3.08368	-11.5397	1.25e-27	6.29e-26	51.7466
ABCG2	-3.80234	4.41595	-11.5363	1.29e-27	6.48e-26	51.7155
GOLGA7	-7.14893	24.2509	-11.532	1.34e-27	6.73e-26	51.6763
MIGA1	-2.31432	5.12915	-11.5311	1.35e-27	6.79e-26	51.6673
GOLGA8B	2.85335	2.54898	11.5305	1.36e-27	6.82e-26	51.6621
RECK	-1.39605	3.12572	-11.5302	1.36e-27	6.83e-26	51.6596
DONSON	1.38487	2.61238	11.5263	1.41e-27	7.08e-26	51.6234
RPRD1A	-1.90165	6.1043	-11.5235	1.45e-27	7.26e-26	51.5974
RP9	1.32034	3.57885	11.5124	1.61e-27	8.03e-26	51.4957
THRA	-4.12471	10.8607	-11.5095	1.65e-27	8.23e-26	51.4693
TROAP	1.22774	0.863972	11.5079	1.68e-27	8.34e-26	51.4548
BCAS2	-6.15287	22.0083	-11.5063	1.7e-27	8.46e-26	51.4396
MTG2	1.25064	4.34338	11.5022	1.77e-27	8.78e-26	51.4019
AC090772.4	1.21541	1.38436	11.5009	1.79e-27	8.88e-26	51.3905
QKI	-3.53512	9.09365	-11.4994	1.81e-27	8.99e-26	51.3767
FUBP3	-2.58862	9.81182	-11.4982	1.83e-27	9.09e-26	51.3652
BECN1	-1.93755	6.87451	-11.4966	1.86e-27	9.2e-26	51.3509
IRF7	7.58456	10.9352	11.4954	1.88e-27	9.3e-26	51.3398
ATXN7L3B	-4.5526	16.7606	-11.4887	2e-27	9.88e-26	51.2781
PET100	4.97994	7.8139	11.4877	2.02e-27	9.96e-26	51.2688
PCED1A	8.78203	19.721	11.4872	2.03e-27	1e-25	51.2645
H2AX	8.11217	11.2083	11.4864	2.05e-27	1.01e-25	51.2567
SPPL2B	3.43393	7.01857	11.4835	2.1e-27	1.03e-25	51.2299
ZNF143	-0.96109	3.80675	-11.4807	2.16e-27	1.06e-25	51.2042
TBC1D19	-1.1197	2.98015	-11.4781	2.21e-27	1.08e-25	51.1804
TMEM245	-6.19552	13.0458	-11.4779	2.21e-27	1.08e-25	51.1788
ZNF184	-1.48093	3.59559	-11.4724	2.33e-27	1.14e-25	51.1282
ARHGAP24	-4.12534	8.25556	-11.4714	2.35e-27	1.15e-25	51.1192
CLASRP	3.49714	5.98303	11.4703	2.38e-27	1.16e-25	51.109
HGH1	3.12021	7.44981	11.4702	2.38e-27	1.16e-25	51.1085
MICALL2	2.69115	3.34251	11.4692	2.4e-27	1.17e-25	51.0994
DHFR2	-0.98225	2.58769	-11.4681	2.42e-27	1.18e-25	51.089
CENPT	3.00613	5.20676	11.4671	2.45e-27	1.19e-25	51.08
BIRC6	-2.01418	5.35059	-11.4592	2.63e-27	1.28e-25	51.0078
SLC39A9	-4.22275	13.1963	-11.4585	2.65e-27	1.28e-25	51.0012
PYCARD	8.1352	10.0667	11.454	2.76e-27	1.34e-25	50.9601
TMEM92-AS1	0.676912	0.485095	11.4509	2.84e-27	1.38e-25	50.9312
FKBP11	4.47124	5.27337	11.4423	3.08e-27	1.49e-25	50.8523
ADGRL2	-6.33822	14.2963	-11.4399	3.15e-27	1.52e-25	50.8303
CALCOCO2	-4.25437	16.8803	-11.4396	3.15e-27	1.52e-25	50.8281
IQGAP1	-9.03317	26.5833	-11.4373	3.22e-27	1.55e-25	50.8064
MEF2C	-4.79177	9.1423	-11.4367	3.24e-27	1.56e-25	50.8015
DPP8	-1.52118	4.87685	-11.4331	3.35e-27	1.61e-25	50.7682
LATS1	-1.57452	4.48964	-11.4327	3.36e-27	1.61e-25	50.7648
BTBD7	-1.71904	4.62034	-11.431	3.41e-27	1.63e-25	50.7494
FOXN3	-3.36521	7.468	-11.431	3.42e-27	1.63e-25	50.7488
ABRAXAS1	-0.99543	1.77026	-11.4296	3.46e-27	1.65e-25	50.7361
CLTB	10.7059	26.3616	11.4232	3.67e-27	1.75e-25	50.6782
USP37	-0.66044	1.16021	-11.4227	3.69e-27	1.76e-25	50.6727
TMSB10	1375.51	2559.44	11.4217	3.72e-27	1.77e-25	50.6641
ARNT	-2.5912	9.92301	-11.4216	3.73e-27	1.77e-25	50.6628
AGAP1	-1.95473	4.38626	-11.4186	3.83e-27	1.82e-25	50.636
MBNL2	-8.31014	22.9908	-11.4131	4.03e-27	1.91e-25	50.5857
RAPGEF1	-7.28016	20.8817	-11.4131	4.03e-27	1.91e-25	50.5853
RARB	-2.64068	4.96259	-11.413	4.03e-27	1.91e-25	50.5841
PLEKHA2	-8.37888	19.4723	-11.4123	4.06e-27	1.92e-25	50.5782
PIK3CB	-3.89109	9.05014	-11.4078	4.23e-27	2e-25	50.5366
CAVIN2	-24.3727	30.0756	-11.4077	4.23e-27	2e-25	50.5364
BLOC1S1	13.7364	20.6084	11.4064	4.29e-27	2.02e-25	50.5241
DPH7	1.5066	2.97714	11.4046	4.36e-27	2.06e-25	50.5076
TRIP12	-4.87442	14.5281	-11.4045	4.36e-27	2.06e-25	50.5067
WDR3	-0.99251	3.1318	-11.4018	4.47e-27	2.11e-25	50.4822
SNHG15	3.81713	5.91878	11.4012	4.5e-27	2.12e-25	50.4763
SESTD1	-1.81961	4.07751	-11.3975	4.65e-27	2.19e-25	50.4427
AC005840.4	0.908801	1.19622	11.3936	4.82e-27	2.27e-25	50.4075
ATP5PBP5	-0.69705	0.989024	-11.3897	5e-27	2.35e-25	50.3714
TTC33	-2.72242	6.62695	-11.3884	5.06e-27	2.37e-25	50.3601
H2AC20	0.593446	0.584053	11.3821	5.36e-27	2.51e-25	50.3019
RASAL2	-1.44688	3.18148	-11.3803	5.45e-27	2.55e-25	50.2855
MXI1	-11.7867	26.8524	-11.3799	5.47e-27	2.56e-25	50.282
C5orf24	-6.12444	16.124	-11.3763	5.66e-27	2.64e-25	50.2491
ABHD13	-1.32926	3.81277	-11.371	5.94e-27	2.77e-25	50.2012
ARRB1	-2.13878	4.84267	-11.3681	6.1e-27	2.84e-25	50.1747
KAT2A	7.95007	11.9604	11.3661	6.21e-27	2.89e-25	50.156
ABCB10	-2.07989	5.53986	-11.3625	6.42e-27	2.99e-25	50.1233
UBR2	-2.16318	7.2194	-11.3507	7.16e-27	3.33e-25	50.0157
AC135050.3	1.63699	1.47584	11.3487	7.29e-27	3.38e-25	49.9978
STARD13	-2.11535	5.12594	-11.3478	7.35e-27	3.4e-25	49.9896
CENPW	2.3506	2.77305	11.3474	7.38e-27	3.41e-25	49.9858
PKD2	-8.16335	21.5166	-11.3466	7.43e-27	3.43e-25	49.9788
FBXL14	-1.77859	5.52299	-11.3466	7.43e-27	3.43e-25	49.9785
TSPO	26.1621	49.0028	11.3464	7.45e-27	3.44e-25	49.9768
KIFC2	2.22635	2.68883	11.3418	7.77e-27	3.58e-25	49.9345
SNRNP35	1.36804	4.05231	11.3326	8.45e-27	3.88e-25	49.8512
ARID1B	-1.23674	3.9726	-11.3315	8.54e-27	3.91e-25	49.841
ZNF561	-1.57006	5.20108	-11.3314	8.55e-27	3.92e-25	49.8396
EGLN1	-7.26113	19.6353	-11.3304	8.62e-27	3.95e-25	49.8312
RNA5SP122	0.873076	0.694936	11.328	8.82e-27	4.03e-25	49.8086
KPNA6	-2.76073	10.4451	-11.3275	8.86e-27	4.04e-25	49.8043
AC092171.4	0.803964	0.702719	11.3255	9.03e-27	4.12e-25	49.7861
SHOC2	-4.02445	12.9618	-11.3245	9.11e-27	4.15e-25	49.7769
STAC3	1.25148	2.17311	11.3231	9.23e-27	4.2e-25	49.7642
ZNF134	-1.47054	3.9878	-11.3221	9.31e-27	4.23e-25	49.7557
MT-ND3	4661.7	6185.31	11.3193	9.55e-27	4.33e-25	49.7298
RIT1	-9.37328	21.284	-11.3184	9.63e-27	4.37e-25	49.7213
PRUNE2	-12.4548	17.5095	-11.3163	9.82e-27	4.45e-25	49.7028
ARID4A	-1.81594	4.17794	-11.3117	1.02e-26	4.64e-25	49.6606
CCNY	-5.65775	19.1221	-11.3098	1.04e-26	4.71e-25	49.6431
SP3	-2.71994	8.5949	-11.3078	1.06e-26	4.8e-25	49.6248
PRKD1	-2.06586	4.17495	-11.3063	1.08e-26	4.85e-25	49.6119
HINT3	-4.14395	11.0925	-11.3046	1.09e-26	4.93e-25	49.5963
ASXL2	-1.90414	4.43611	-11.304	1.1e-26	4.95e-25	49.5909
CNNM3	-3.5639	9.96232	-11.3025	1.11e-26	5.02e-25	49.5769
AC027796.4	1.12221	1.06457	11.3005	1.13e-26	5.1e-25	49.5589
ZNF136	-0.70544	2.34779	-11.2991	1.15e-26	5.17e-25	49.5457
TMEM170B	-0.76049	1.70955	-11.2984	1.16e-26	5.19e-25	49.5401
SMAD4	-1.66443	5.69127	-11.2969	1.17e-26	5.25e-25	49.5264
UBTD2	-2.68572	9.28316	-11.2946	1.2e-26	5.37e-25	49.505
ACADSB	-4.67971	8.07688	-11.2938	1.21e-26	5.4e-25	49.4977
ZFYVE16	-1.64618	4.48529	-11.2932	1.21e-26	5.43e-25	49.4923
TOM1L1	-2.91238	6.49622	-11.2913	1.23e-26	5.51e-25	49.4754
MT-ATP6	5827.49	8831.91	11.29	1.25e-26	5.58e-25	49.4632
COX19	0.732551	2.01977	11.2893	1.26e-26	5.61e-25	49.4572
WDR31	-0.8432	1.52089	-11.2864	1.29e-26	5.75e-25	49.4304
CHMP1B	-7.45668	23.5374	-11.2846	1.31e-26	5.83e-25	49.4142
KSR1	-6.57785	10.5111	-11.2789	1.38e-26	6.13e-25	49.3627
POLK	-1.35998	3.78049	-11.277	1.41e-26	6.24e-25	49.3451
SRA1	4.0311	10.0137	11.2755	1.43e-26	6.32e-25	49.3317
RASGRP3	-2.01125	4.48555	-11.2697	1.51e-26	6.66e-25	49.2788
CENPM	1.77171	1.77865	11.2691	1.51e-26	6.68e-25	49.274
VIRMA	-1.66775	5.83108	-11.2653	1.57e-26	6.92e-25	49.2392
MGAT5	-4.04899	9.33175	-11.2597	1.65e-26	7.27e-25	49.1886
RHPN1	4.05841	4.19274	11.2562	1.7e-26	7.5e-25	49.1564
CSNK1G1	-0.92364	2.97807	-11.2466	1.86e-26	8.17e-25	49.07
RECQL4	1.35182	1.40909	11.246	1.87e-26	8.22e-25	49.0639
TMEM175	1.82418	5.19307	11.2429	1.92e-26	8.45e-25	49.0356
TLN2	-3.04298	5.58166	-11.2424	1.93e-26	8.47e-25	49.0319
CDADC1	-1.18023	3.18734	-11.2423	1.93e-26	8.47e-25	49.0309
TMX1	-5.6335	14.3165	-11.2372	2.03e-26	8.87e-25	48.9847
LINC00623	0.847919	1.60708	11.2371	2.03e-26	8.87e-25	48.9839
NMT2	-1.96751	5.16124	-11.2293	2.18e-26	9.52e-25	48.913
CYBC1	2.92068	8.939	11.228	2.2e-26	9.63e-25	48.9012
ZBTB6	-1.24403	3.02006	-11.2264	2.24e-26	9.76e-25	48.8867
TIMM17B	4.58821	11.006	11.2237	2.29e-26	1e-24	48.8622
PTP4A2P2	-1.59086	2.16595	-11.2229	2.31e-26	1.01e-24	48.8547
CDK2AP2	26.5224	44.7188	11.2203	2.36e-26	1.03e-24	48.8319
PTEN	-3.57042	10.361	-11.2156	2.47e-26	1.07e-24	48.7888
NPR3	-26.8736	26.3467	-11.2122	2.55e-26	1.1e-24	48.7583
AP002807.1	0.831473	0.83999	11.212	2.55e-26	1.11e-24	48.7565
OST4	49.3325	138.427	11.2109	2.58e-26	1.11e-24	48.7463
DARS1	-17.6716	51.0901	-11.2096	2.61e-26	1.13e-24	48.7344
P2RY8	-5.04355	7.71719	-11.2076	2.65e-26	1.15e-24	48.717
PNKD	4.97083	11.567	11.2044	2.73e-26	1.18e-24	48.6879
AP001189.3	-2.76114	3.98756	-11.2044	2.73e-26	1.18e-24	48.6876
TAF1B	-1.38989	3.72636	-11.2042	2.74e-26	1.18e-24	48.686
DAZAP2	-13.1763	56.0286	-11.2032	2.76e-26	1.19e-24	48.6767
MAP2K2	5.34586	16.4235	11.2032	2.76e-26	1.19e-24	48.6765
STAM2	-1.98524	6.11323	-11.2011	2.82e-26	1.21e-24	48.6577
CNOT8	-4.21267	16.2896	-11.1967	2.93e-26	1.26e-24	48.6184
CCDC57	1.25525	1.94203	11.1927	3.04e-26	1.3e-24	48.582
ST20	1.30313	1.93847	11.1914	3.08e-26	1.32e-24	48.5701
ASB7	-0.90372	3.76275	-11.188	3.18e-26	1.36e-24	48.5392
MIEN1	7.61317	14.7672	11.1878	3.18e-26	1.36e-24	48.5378
ABCB7	-2.75379	8.3325	-11.1874	3.19e-26	1.36e-24	48.5341
ANKRD50	-1.97379	4.18858	-11.1856	3.25e-26	1.39e-24	48.5179
CRK	-6.88704	23.6048	-11.1841	3.29e-26	1.4e-24	48.5039
BLOC1S6	-3.10692	10.4637	-11.1832	3.32e-26	1.41e-24	48.4965
DYRK3	-1.08764	2.57375	-11.1832	3.32e-26	1.41e-24	48.496
DIP2C	-3.65255	7.65224	-11.1793	3.44e-26	1.46e-24	48.4605
AP3M1	-2.16356	7.48706	-11.1783	3.47e-26	1.48e-24	48.452
TMEM208	8.9582	21.2088	11.1768	3.52e-26	1.49e-24	48.4382
AL627309.6	1.33514	0.926377	11.1767	3.52e-26	1.49e-24	48.4376
REV3L	-0.98964	2.32513	-11.1766	3.52e-26	1.49e-24	48.4363
PLD1	-1.34492	3.15763	-11.1754	3.56e-26	1.51e-24	48.4259
RNASEK	1.69982	4.341	11.1752	3.57e-26	1.51e-24	48.4239
ANKS3	1.46265	3.11793	11.1729	3.64e-26	1.54e-24	48.403
MOB3B	-3.52831	6.55882	-11.1721	3.67e-26	1.55e-24	48.3954
GINM1	-10.8798	33.9981	-11.1714	3.69e-26	1.56e-24	48.3898
SERINC3	-11.5211	43.1407	-11.1713	3.7e-26	1.56e-24	48.3885
AGAP6	1.40745	1.73593	11.1709	3.71e-26	1.56e-24	48.385
ARF5	17.6977	56.6776	11.169	3.78e-26	1.59e-24	48.3678
EIF4BP6	-1.14133	2.08899	-11.165	3.92e-26	1.65e-24	48.3317
CARD19	2.82584	6.11811	11.1648	3.92e-26	1.65e-24	48.3298
PYM1	2.54954	9.31044	11.1634	3.97e-26	1.67e-24	48.3169
COX15	-3.73962	13.3533	-11.1585	4.15e-26	1.74e-24	48.2733
TOR2A	0.814977	2.55687	11.1584	4.16e-26	1.74e-24	48.2726
DHX40	-3.59235	12.5211	-11.1567	4.22e-26	1.77e-24	48.257
CLTC	-13.1257	37.9968	-11.1528	4.37e-26	1.83e-24	48.2218
GLCE	-2.31001	5.52119	-11.1522	4.4e-26	1.84e-24	48.2165
ELOF1	3.17266	9.28949	11.1514	4.43e-26	1.85e-24	48.209
BBS9	-0.80189	2.98802	-11.1497	4.5e-26	1.88e-24	48.1934
FAM193B	6.8472	8.60623	11.1378	5.02e-26	2.09e-24	48.0862
UNC119B	-6.84311	15.7348	-11.1368	5.06e-26	2.11e-24	48.0774
TRAPPC11	-1.80806	6.62126	-11.136	5.1e-26	2.12e-24	48.0705
LINC01671	-9.53662	16.4622	-11.133	5.24e-26	2.18e-24	48.0437
TCF4	-3.3568	5.50254	-11.1326	5.26e-26	2.18e-24	48.0401
RNMT	-2.14133	6.3972	-11.1295	5.41e-26	2.24e-24	48.0118
LINC01138	0.831486	1.37173	11.1249	5.64e-26	2.34e-24	47.9708
C3orf70	-1.20187	2.09453	-11.1244	5.66e-26	2.34e-24	47.9659
IGF1R	-4.32086	8.85791	-11.1232	5.73e-26	2.37e-24	47.9552
MAT2B	-7.83192	23.1326	-11.1216	5.81e-26	2.4e-24	47.941
NUBP2	3.19412	7.83564	11.1207	5.86e-26	2.42e-24	47.9329
MB21D2	-1.99023	3.93228	-11.1183	5.99e-26	2.47e-24	47.9106
GTF2A1	-2.68045	7.27669	-11.1141	6.22e-26	2.56e-24	47.8736
RHOT2	4.80496	12.3875	11.1137	6.24e-26	2.57e-24	47.8697
BPTF	-1.86052	5.05018	-11.1086	6.54e-26	2.69e-24	47.8235
TMEM59	-8.52973	35.3242	-11.1085	6.54e-26	2.69e-24	47.8227
SNORD7	0.729159	0.697622	11.1085	6.55e-26	2.69e-24	47.8225
RPL9P29	0.928782	1.05473	11.1081	6.57e-26	2.7e-24	47.8193
NSD1	-1.7517	5.57883	-11.1063	6.67e-26	2.74e-24	47.8033
KLHL8	-1.05662	3.44622	-11.1053	6.74e-26	2.76e-24	47.7941
DDX20	-0.69236	2.84014	-11.1042	6.8e-26	2.79e-24	47.7845
MYO6	-4.91759	11.6169	-11.1027	6.9e-26	2.83e-24	47.7704
PSMD13	4.59601	20.2097	11.0996	7.09e-26	2.9e-24	47.7429
ARCN1	-11.2256	44.2753	-11.0981	7.19e-26	2.94e-24	47.7293
NDUFS8	8.69183	12.3589	11.0967	7.28e-26	2.98e-24	47.717
PRKCE	-1.03677	2.1099	-11.0932	7.52e-26	3.07e-24	47.6853
NOP2	3.0727	6.15014	11.0868	7.97e-26	3.25e-24	47.6281
SLC12A2	-1.93754	3.36824	-11.084	8.18e-26	3.33e-24	47.6022
AC084036.1	3.21161	3.94041	11.0812	8.39e-26	3.42e-24	47.5771
SUSD6	-6.39863	21.3342	-11.0795	8.51e-26	3.46e-24	47.5625
LEPROT	-12.3103	35.8092	-11.0772	8.69e-26	3.53e-24	47.5419
TMOD3	-2.54029	8.55119	-11.0753	8.85e-26	3.6e-24	47.5241
TBC1D5	-1.81634	5.85069	-11.0692	9.34e-26	3.8e-24	47.4699
HNRNPA1P16	0.930724	1.21562	11.0685	9.41e-26	3.82e-24	47.4632
KIAA1958	-0.93557	2.02787	-11.067	9.54e-26	3.87e-24	47.4497
SOCS6	-1.93212	5.36166	-11.0651	9.7e-26	3.93e-24	47.4325
USF1	6.20036	18.618	11.0642	9.78e-26	3.96e-24	47.4252
AC005288.1	-2.82053	9.66527	-11.0629	9.9e-26	4e-24	47.413
VTA1	-1.63763	5.2312	-11.0613	1e-25	4.06e-24	47.3987
FDPS	-4.11836	16.8263	-11.0598	1.02e-25	4.11e-24	47.3857
SLC27A2	-13.2619	15.765	-11.0569	1.05e-25	4.22e-24	47.3591
TGFBRAP1	-1.73775	6.2472	-11.049	1.12e-25	4.52e-24	47.2881
CRACR2B	3.18941	3.97159	11.0452	1.16e-25	4.68e-24	47.2544
ACAP2	-1.78551	5.02658	-11.0448	1.17e-25	4.69e-24	47.251
AC008555.1	-0.73948	0.939318	-11.0385	1.23e-25	4.96e-24	47.1943
RRAS	26.484	53.7086	11.038	1.24e-25	4.98e-24	47.19
HOOK1	-6.12394	10.5407	-11.0324	1.3e-25	5.23e-24	47.1398
ZNF25	-1.98288	5.38367	-11.0286	1.35e-25	5.41e-24	47.1054
JKAMP	-2.75147	9.71718	-11.0272	1.37e-25	5.47e-24	47.0929
SIK2	-3.61386	9.41175	-11.0264	1.38e-25	5.51e-24	47.0858
SHLD2	-3.20839	8.7876	-11.0255	1.39e-25	5.55e-24	47.0781
NUDT21	-4.81447	14.1955	-11.0254	1.39e-25	5.55e-24	47.0767
SNX4	-6.24752	16.9572	-11.0248	1.4e-25	5.57e-24	47.0721
ZNF18	1.03747	3.11974	11.0243	1.4e-25	5.6e-24	47.0674
IFI30	1.02588	0.978941	11.0227	1.42e-25	5.68e-24	47.0526
GEMIN4	-1.06332	3.59035	-11.019	1.47e-25	5.86e-24	47.0196
CAND1	-2.63754	8.58059	-11.0164	1.51e-25	5.99e-24	46.9963
PRKD3	-1.97181	5.11074	-11.0143	1.54e-25	6.1e-24	46.9776
RIN2	-6.70045	17.5789	-11.014	1.54e-25	6.11e-24	46.9754
ANKRD17	-2.73935	8.48055	-11.0097	1.6e-25	6.35e-24	46.9369
CDC42	-14.6899	63.3612	-11.0078	1.63e-25	6.46e-24	46.9194
NDUFAF3	7.40916	18.8251	11.0076	1.63e-25	6.46e-24	46.9176
NOC4L	2.45308	7.36446	11.0062	1.65e-25	6.53e-24	46.9058
ALKBH8	-0.65835	2.141	-11.0054	1.66e-25	6.58e-24	46.8985
ALDH3A2	-13.8447	24.6585	-11.004	1.68e-25	6.66e-24	46.8861
ARHGAP5	-3.97286	8.65109	-11.0004	1.74e-25	6.87e-24	46.8532
NEDD9	-9.80741	15.381	-10.9956	1.82e-25	7.16e-24	46.8106
ZMYND19	1.83851	4.06644	10.9949	1.83e-25	7.2e-24	46.804
TSPAN12	-30.1501	52.6009	-10.9924	1.87e-25	7.36e-24	46.7824
MT-ND2	4533.73	6776.49	10.99	1.91e-25	7.52e-24	46.7604
SPRED1	-3.62595	9.40942	-10.9867	1.97e-25	7.73e-24	46.7315
CANX	-80.1598	204.216	-10.9833	2.03e-25	7.97e-24	46.7006
ARHGAP19	-0.6152	1.95738	-10.9785	2.12e-25	8.32e-24	46.6577
HBS1L	-0.90567	3.29748	-10.9765	2.16e-25	8.46e-24	46.6403
SOS2	-2.92338	7.75957	-10.9757	2.18e-25	8.52e-24	46.6326
ESAM	-25.1553	48.629	-10.9711	2.27e-25	8.87e-24	46.5919
SPACA6	1.08203	1.37111	10.9701	2.29e-25	8.95e-24	46.5831
ITGAE	0.847303	1.62242	10.9698	2.29e-25	8.95e-24	46.5807
SNORA31	2.30996	2.12984	10.9696	2.3e-25	8.97e-24	46.5782
LINC-PINT	1.36718	1.86817	10.9695	2.3e-25	8.97e-24	46.5773
DIXDC1	-3.6546	7.27976	-10.9643	2.41e-25	9.39e-24	46.5312
AC092119.2	0.636044	0.644843	10.9604	2.5e-25	9.71e-24	46.4966
QPCTL	2.38542	5.11618	10.957	2.57e-25	1e-23	46.4659
AL021707.6	1.86691	1.89883	10.9558	2.6e-25	1.01e-23	46.4552
IBTK	-2.72076	7.94494	-10.955	2.62e-25	1.02e-23	46.4486
CTSO	-14.3132	36.2444	-10.9511	2.72e-25	1.05e-23	46.413
REST	-1.93123	5.47599	-10.9502	2.74e-25	1.06e-23	46.4053
DIAPH2	-2.14972	5.0694	-10.9492	2.76e-25	1.07e-23	46.3967
KIAA1109	-1.88232	4.309	-10.9468	2.82e-25	1.09e-23	46.3748
KAT2B	-2.1807	6.53308	-10.9456	2.85e-25	1.1e-23	46.3642
DDX60	-3.60212	7.26878	-10.9438	2.9e-25	1.12e-23	46.3483
AFF1	-7.89653	19.2696	-10.9424	2.94e-25	1.13e-23	46.3358
RNF41	-1.72438	7.50855	-10.9411	2.97e-25	1.15e-23	46.3241
AC010326.3	2.06043	3.31429	10.9394	3.02e-25	1.16e-23	46.3091
ARHGEF10	-2.10002	5.37108	-10.9387	3.04e-25	1.17e-23	46.3026
WWTR1	-12.8346	30.0115	-10.938	3.05e-25	1.18e-23	46.2965
CCDC159	1.81717	3.93307	10.9369	3.08e-25	1.19e-23	46.2874
C11orf58	-4.03089	15.0973	-10.9305	3.27e-25	1.26e-23	46.23
TRAPPC1	22.4057	61.3862	10.9293	3.3e-25	1.27e-23	46.2191
KPTN	1.17157	2.59161	10.9271	3.37e-25	1.29e-23	46.2
SNORD100	2.27847	1.9874	10.9254	3.42e-25	1.31e-23	46.185
TSPAN18	-10.8524	21.46	-10.9215	3.54e-25	1.36e-23	46.1496
KCTD10	-2.69452	10.0546	-10.9183	3.65e-25	1.39e-23	46.121
RAB11B-AS1	0.989495	2.17414	10.9182	3.65e-25	1.39e-23	46.1206
PEX16	2.05153	7.19577	10.9173	3.68e-25	1.4e-23	46.1125
P2RY11	1.31824	2.47764	10.9154	3.74e-25	1.43e-23	46.0957
PDE2A	-4.00841	5.42233	-10.9149	3.76e-25	1.43e-23	46.091
VPS13B	-1.27048	2.82676	-10.9116	3.87e-25	1.47e-23	46.0615
THRAP3	-6.34361	27.9076	-10.9115	3.87e-25	1.47e-23	46.0612
PRKCH	-2.73688	6.00113	-10.9106	3.91e-25	1.49e-23	46.0524
NDST1	-8.58649	17.744	-10.9061	4.07e-25	1.55e-23	46.0125
LSM10	3.99231	11.4502	10.9054	4.09e-25	1.55e-23	46.0062
AC009283.1	2.06919	3.53185	10.9039	4.15e-25	1.57e-23	45.9933
TRMT5	-0.92752	2.95177	-10.903	4.18e-25	1.58e-23	45.9855
LEMD3	-1.77437	6.31259	-10.9021	4.22e-25	1.6e-23	45.9772
NF1	-1.19475	3.5162	-10.8995	4.32e-25	1.63e-23	45.9543
ARID5B	-7.1457	13.1123	-10.8972	4.41e-25	1.67e-23	45.9336
PGP	2.1983	4.08715	10.8968	4.42e-25	1.67e-23	45.9303
HSPBAP1	0.66071	1.63831	10.8958	4.46e-25	1.68e-23	45.9212
ANKRD18EP	-0.90854	1.8586	-10.8856	4.89e-25	1.84e-23	45.8302
ABHD14A	2.26638	4.69901	10.8808	5.1e-25	1.92e-23	45.7883
UBXN11	4.4892	7.24311	10.8787	5.2e-25	1.96e-23	45.7694
PNRC2	-7.09927	26.4419	-10.8778	5.24e-25	1.97e-23	45.7614
ARHGEF9	-1.34702	4.08655	-10.876	5.33e-25	2e-23	45.7457
PBX1	-1.86455	2.70392	-10.8738	5.43e-25	2.04e-23	45.7263
CCDC186	-1.27149	3.00959	-10.8697	5.63e-25	2.11e-23	45.6899
MPP5	-2.06797	4.64907	-10.8614	6.07e-25	2.27e-23	45.6156
ZBTB4	-6.24742	21.1444	-10.8593	6.19e-25	2.31e-23	45.5975
HELQ	-0.93102	3.56864	-10.859	6.21e-25	2.32e-23	45.5942
SIK3	-1.19084	4.02668	-10.8564	6.35e-25	2.37e-23	45.5715
FKTN	-1.24435	3.33684	-10.8561	6.37e-25	2.38e-23	45.5686
WDR11	-1.72528	5.81338	-10.8557	6.39e-25	2.38e-23	45.565
SAMD8	-1.47072	4.75763	-10.855	6.43e-25	2.4e-23	45.559
DHX15	-3.21159	12.2364	-10.8548	6.44e-25	2.4e-23	45.5574
CLASP2	-0.92102	2.72866	-10.8544	6.47e-25	2.41e-23	45.5534
TNFAIP1	-7.29487	25.7689	-10.851	6.67e-25	2.48e-23	45.5233
APRT	18.0751	43.1869	10.8484	6.82e-25	2.53e-23	45.5004
CLDND2	0.69445	0.783703	10.8481	6.84e-25	2.54e-23	45.4983
TOB2	-7.98392	20.8845	-10.8481	6.84e-25	2.54e-23	45.4983
TCTN3	-5.47773	21.9851	-10.8477	6.86e-25	2.54e-23	45.4948
GMPPA	2.76841	7.85692	10.8425	7.19e-25	2.66e-23	45.4483
AP2B1	-9.40135	33.7676	-10.839	7.42e-25	2.74e-23	45.4173
AP1G1	-3.18643	11.1385	-10.8364	7.59e-25	2.8e-23	45.3943
ATP11C	-2.31047	5.34383	-10.8352	7.67e-25	2.83e-23	45.384
B3GNT2	-6.67723	18.3929	-10.8311	7.96e-25	2.93e-23	45.3474
MTMR6	-3.28458	8.7219	-10.8299	8.05e-25	2.96e-23	45.3367
LTA4H	-4.44313	16.327	-10.8299	8.05e-25	2.96e-23	45.3365
C9orf64	-3.37593	9.82261	-10.8283	8.17e-25	3e-23	45.3223
PIK3C2B	-2.11064	4.25855	-10.8278	8.2e-25	3.01e-23	45.318
SDHAF2	1.69332	5.01567	10.8257	8.35e-25	3.06e-23	45.2999
XPO7	-2.77514	10.7873	-10.8254	8.38e-25	3.07e-23	45.2968
PPIH	3.04708	10.0744	10.8237	8.51e-25	3.11e-23	45.2821
SETD3	-7.38425	21.3615	-10.8228	8.58e-25	3.14e-23	45.2739
ANAPC11	4.36052	9.58237	10.8227	8.58e-25	3.14e-23	45.2736
RNF6	-2.33906	8.00396	-10.8213	8.69e-25	3.18e-23	45.2605
ATG4B	2.2448	6.62139	10.8183	8.92e-25	3.26e-23	45.2345
ITSN2	-1.74528	5.6758	-10.8164	9.08e-25	3.31e-23	45.2176
EMX2OS	-5.53758	9.32169	-10.8157	9.13e-25	3.33e-23	45.2115
ENPP4	-5.02113	9.73571	-10.8155	9.15e-25	3.33e-23	45.2098
AKAP8L	2.99432	7.31443	10.8124	9.41e-25	3.42e-23	45.182
QTRT1	6.67505	12.2972	10.8122	9.43e-25	3.43e-23	45.18
KMT2E-AS1	4.04859	5.51002	10.8113	9.5e-25	3.45e-23	45.1721
PSMB4	23.6339	82.9271	10.808	9.79e-25	3.55e-23	45.1431
MMGT1	-4.8587	12.5869	-10.8049	1.01e-24	3.65e-23	45.1159
SNORA26	1.05908	0.92009	10.8028	1.03e-24	3.71e-23	45.0973
OAZ2	-5.28358	18.4696	-10.8026	1.03e-24	3.72e-23	45.0953
GNAS	32.8352	80.007	10.7955	1.09e-24	3.96e-23	45.0322
WASH6P	0.630599	1.33719	10.7917	1.13e-24	4.09e-23	44.9989
SLC40A1	-31.103	51.5167	-10.7906	1.14e-24	4.13e-23	44.9893
LMBRD2	-1.92498	4.19813	-10.7865	1.19e-24	4.28e-23	44.9529
SON	-6.00334	19.9355	-10.7848	1.2e-24	4.34e-23	44.9383
SGMS1	-2.1749	5.87603	-10.784	1.21e-24	4.37e-23	44.9306
SNED1	-1.07405	1.91965	-10.7806	1.25e-24	4.5e-23	44.9008
ODF3B	9.00466	11.8233	10.779	1.27e-24	4.56e-23	44.8874
CTBP1	3.10556	13.4484	10.779	1.27e-24	4.56e-23	44.8869
SPATA6	-1.03852	2.83949	-10.7722	1.35e-24	4.84e-23	44.8269
EXD2	-1.42323	4.76768	-10.7702	1.37e-24	4.92e-23	44.8094
MPV17L2	2.09502	3.88609	10.7693	1.38e-24	4.96e-23	44.8014
ANKRD54	1.44182	4.76646	10.7689	1.39e-24	4.97e-23	44.7981
DENND6A	-1.65459	5.64097	-10.7676	1.4e-24	5.03e-23	44.7866
AC009065.8	1.0219	1.36474	10.7672	1.41e-24	5.04e-23	44.7824
DTWD2	-1.20163	2.56021	-10.7633	1.46e-24	5.21e-23	44.7484
CHD8	-2.02233	6.68431	-10.7563	1.55e-24	5.54e-23	44.6869
AC020910.5	0.931743	1.64778	10.7554	1.56e-24	5.57e-23	44.6789
ZBTB44	-3.0097	8.20068	-10.7554	1.56e-24	5.57e-23	44.6788
TMLHE	-0.95443	3.08422	-10.7547	1.57e-24	5.6e-23	44.6728
CPT2	-4.63394	10.2985	-10.7528	1.6e-24	5.7e-23	44.6561
ZNF416	-0.72379	2.12399	-10.7494	1.65e-24	5.87e-23	44.6262
IKBKE	1.77335	2.62414	10.7478	1.67e-24	5.94e-23	44.612
B4GALT7	3.6381	7.34379	10.7456	1.71e-24	6.06e-23	44.5922
IVNS1ABP	-27.7671	59.9668	-10.7404	1.79e-24	6.33e-23	44.547
CLP1	-0.86434	3.66234	-10.74	1.79e-24	6.35e-23	44.5435
MANSC1	-1.87307	4.05853	-10.7339	1.89e-24	6.69e-23	44.4898
PCBP2P2	-2.88849	5.80946	-10.7335	1.9e-24	6.72e-23	44.4859
GUCY1A1	-8.00061	15.8333	-10.7294	1.97e-24	6.96e-23	44.4499
LRRC70	-0.62823	0.893485	-10.7293	1.97e-24	6.96e-23	44.4491
UBXN2B	-2.9383	8.01221	-10.7279	2e-24	7.05e-23	44.4363
UBE2S	2.25834	2.59372	10.7276	2e-24	7.06e-23	44.4337
NCKAP5L	1.26102	3.24826	10.725	2.05e-24	7.21e-23	44.4115
GNRH1	1.06122	1.24737	10.723	2.09e-24	7.34e-23	44.3933
TJP2	-4.29555	11.0138	-10.7217	2.11e-24	7.42e-23	44.3817
KMT5B	-1.45937	5.99933	-10.7185	2.17e-24	7.63e-23	44.354
DNAJC16	-1.47014	4.43801	-10.718	2.18e-24	7.66e-23	44.3498
AC022400.6	1.86857	2.80882	10.717	2.2e-24	7.72e-23	44.3403
ZNF106	-3.53953	6.96763	-10.7163	2.21e-24	7.76e-23	44.3346
EXOC2	-1.74258	6.67863	-10.7159	2.22e-24	7.79e-23	44.3312
WDR45	3.28974	10.4439	10.7125	2.29e-24	8.02e-23	44.3009
PCGF5	-4.78662	11.6233	-10.7123	2.3e-24	8.03e-23	44.299
ACVRL1	-7.37231	15.393	-10.7063	2.42e-24	8.46e-23	44.2467
PDGFB	-8.85244	18.1094	-10.7061	2.42e-24	8.47e-23	44.2448
AC093458.2	0.615983	0.67313	10.7037	2.48e-24	8.64e-23	44.2242
UBE4A	-2.53741	7.38482	-10.7012	2.53e-24	8.83e-23	44.2015
HSPBP1	5.42756	14.5525	10.6997	2.57e-24	8.94e-23	44.1888
KLF7	-3.02606	6.78194	-10.6995	2.57e-24	8.95e-23	44.1868
PCDH12	-7.54366	11.8413	-10.6978	2.61e-24	9.08e-23	44.172
PPP1R16B	-3.71668	5.42245	-10.6971	2.62e-24	9.13e-23	44.1662
SMPD4BP	3.00999	4.57698	10.6941	2.7e-24	9.36e-23	44.1396
SMARCAD1	-1.82302	6.06388	-10.6941	2.7e-24	9.36e-23	44.1393
FAHD2A	0.750481	2.29548	10.6933	2.71e-24	9.42e-23	44.1327
DCHS1	-3.18175	5.13514	-10.6907	2.78e-24	9.63e-23	44.1095
RHBDD1	-1.4583	5.28184	-10.6884	2.83e-24	9.82e-23	44.09
SNHG3	2.65314	2.81849	10.6877	2.85e-24	9.87e-23	44.0838
HIKESHI	1.30047	4.95151	10.6863	2.89e-24	1e-22	44.0709
MKLN1	-1.58505	3.9697	-10.6859	2.9e-24	1e-22	44.0675
CST3	41.2294	81.7066	10.6839	2.95e-24	1.02e-22	44.0504
INO80	-1.50875	5.53763	-10.6838	2.95e-24	1.02e-22	44.0492
NR2F6	5.06054	11.5713	10.6777	3.12e-24	1.07e-22	43.9958
RCOR1	-1.80076	5.53053	-10.677	3.14e-24	1.08e-22	43.9893
UBE2J1	-7.11389	22.6691	-10.6769	3.14e-24	1.08e-22	43.9884
CYBA	23.0388	41.0197	10.6732	3.24e-24	1.12e-22	43.9561
HAUS2	-1.10598	4.39743	-10.672	3.28e-24	1.13e-22	43.9457
CCDC88B	1.75974	2.28508	10.6717	3.29e-24	1.13e-22	43.943
TRMT61B	-1.52274	4.81795	-10.6704	3.33e-24	1.14e-22	43.9314
YTHDC1	-3.18708	12.1146	-10.6692	3.36e-24	1.15e-22	43.9213
PHOSPHO2	-0.79091	1.6547	-10.6642	3.51e-24	1.2e-22	43.8773
TM7SF3	-15.7965	35.6893	-10.6586	3.69e-24	1.26e-22	43.8284
ESYT1	-9.41453	30.1443	-10.6555	3.79e-24	1.3e-22	43.8013
KIF5B	-7.25285	24.2545	-10.6554	3.8e-24	1.3e-22	43.7999
SNX29	-4.28503	8.75186	-10.6503	3.97e-24	1.35e-22	43.7557
CUBN	-29.5402	34.0622	-10.648	4.06e-24	1.38e-22	43.7353
SLC12A6	-1.76488	3.89263	-10.6447	4.18e-24	1.42e-22	43.706
CDKAL1	-0.97374	4.0955	-10.644	4.2e-24	1.43e-22	43.7003
SCARB2	-15.1314	55.8629	-10.6425	4.26e-24	1.45e-22	43.6875
AC073857.1	1.36007	2.9624	10.6424	4.26e-24	1.45e-22	43.6865
ZMIZ2	6.62975	16.3641	10.6402	4.34e-24	1.47e-22	43.6674
OSBPL9	-2.36467	10.8949	-10.6398	4.36e-24	1.48e-22	43.6635
ZXDB	-0.81429	2.66103	-10.6391	4.39e-24	1.49e-22	43.6577
ITCH	-2.74127	9.75348	-10.6351	4.54e-24	1.54e-22	43.6225
HLF	-3.28996	5.05094	-10.6339	4.59e-24	1.55e-22	43.612
ANKFY1	-1.47424	4.53217	-10.6318	4.68e-24	1.58e-22	43.5935
CCNG1	-32.7864	64.5035	-10.6282	4.83e-24	1.63e-22	43.5622
EFNA4	1.65495	4.10932	10.6237	5.03e-24	1.7e-22	43.5226
FASTKD2	-1.58657	5.27839	-10.6191	5.23e-24	1.77e-22	43.4826
MED25	2.01848	6.2817	10.6187	5.25e-24	1.77e-22	43.4791
SNHG12	4.45084	4.75953	10.6182	5.28e-24	1.78e-22	43.4744
GNA13	-7.37244	21.0157	-10.6148	5.44e-24	1.83e-22	43.445
AC034236.2	0.809446	1.17186	10.6148	5.44e-24	1.83e-22	43.4445
NARF	1.45896	5.25133	10.6144	5.46e-24	1.84e-22	43.4412
AC145423.1	0.982377	0.799715	10.6142	5.47e-24	1.84e-22	43.4399
FCHO1	0.970942	1.13496	10.6138	5.49e-24	1.84e-22	43.4363
LGALS1	183.936	255.015	10.6093	5.71e-24	1.92e-22	43.3966
PELO	-2.46502	10.1428	-10.6093	5.71e-24	1.92e-22	43.3965
USP10	-3.37663	14.6558	-10.6089	5.73e-24	1.92e-22	43.3931
SSNA1	12.6193	30.3178	10.6083	5.76e-24	1.93e-22	43.3886
ZNF462	-1.2244	2.88948	-10.6059	5.88e-24	1.97e-22	43.3671
TMEM167B	-3.2442	12.7317	-10.6034	6.01e-24	2.01e-22	43.3453
C1orf122	4.41849	8.68237	10.6006	6.16e-24	2.06e-22	43.3211
SLC30A1	-5.95651	13.0864	-10.5971	6.36e-24	2.12e-22	43.2901
MOV10	3.26572	8.43887	10.5968	6.37e-24	2.13e-22	43.2877
CERT1	-2.7139	7.58471	-10.5952	6.46e-24	2.16e-22	43.2737
MT-CO3	9266.67	13302.9	10.5932	6.58e-24	2.19e-22	43.2565
HAT1	-1.38749	5.12152	-10.593	6.59e-24	2.19e-22	43.2543
SSBP4	5.02965	12.2067	10.5898	6.78e-24	2.25e-22	43.2266
SEC31A	-6.40719	27.6894	-10.5853	7.05e-24	2.34e-22	43.1873
AL133355.1	-0.68255	2.08886	-10.5847	7.09e-24	2.36e-22	43.1819
TBCB	4.8792	15.4007	10.5815	7.29e-24	2.42e-22	43.1542
WASHC1	1.61143	2.79713	10.58	7.39e-24	2.45e-22	43.1407
AFG3L2	-4.92477	12.5034	-10.5748	7.74e-24	2.57e-22	43.0958
MUTYH	0.932689	2.30279	10.5694	8.11e-24	2.69e-22	43.0491
AC046143.2	0.76289	0.898751	10.5659	8.36e-24	2.77e-22	43.0185
ZNF507	-0.66418	2.29956	-10.564	8.51e-24	2.81e-22	43.002
NEBL	-3.09248	4.69088	-10.5631	8.58e-24	2.83e-22	42.9937
PALMD	-2.04879	3.65958	-10.5626	8.62e-24	2.84e-22	42.9892
SPG11	-2.03053	7.02204	-10.5612	8.72e-24	2.87e-22	42.9776
C11orf54	-16.716	27.9153	-10.5565	9.09e-24	2.99e-22	42.9366
FKBP2	21.7989	43.6457	10.5552	9.19e-24	3.02e-22	42.9255
MED17	-0.67394	2.69539	-10.5522	9.43e-24	3.1e-22	42.8994
CASKIN2	-5.08905	10.9953	-10.5474	9.84e-24	3.23e-22	42.8574
CDCA3	0.886566	0.742891	10.5462	9.95e-24	3.26e-22	42.8468
CCDC74A	2.76237	3.99712	10.5427	1.03e-23	3.36e-22	42.8159
WASHC5	-3.58619	11.3933	-10.5425	1.03e-23	3.36e-22	42.8149
AC025171.4	1.01989	0.95177	10.5413	1.04e-23	3.4e-22	42.8042
MCC	-1.49793	2.88191	-10.5398	1.05e-23	3.44e-22	42.7912
LRP5	-6.99118	14.8494	-10.5393	1.06e-23	3.45e-22	42.7868
ARHGAP32	-1.39028	3.31031	-10.5371	1.08e-23	3.52e-22	42.7679
PITPNC1	-2.8921	6.95955	-10.5361	1.09e-23	3.55e-22	42.7593
PSIP1	-3.45227	10.8099	-10.5331	1.12e-23	3.64e-22	42.7328
TRIM4	-3.32425	9.92002	-10.5279	1.17e-23	3.81e-22	42.6874
RAB21	-2.3855	7.67784	-10.5279	1.17e-23	3.81e-22	42.6872
NDOR1	1.29619	2.92626	10.5271	1.18e-23	3.83e-22	42.6807
ZBED6	-1.05967	1.76655	-10.5271	1.18e-23	3.83e-22	42.6805
AL035461.2	1.03943	1.02721	10.527	1.18e-23	3.83e-22	42.6801
LINC00653	0.783798	0.972379	10.5268	1.18e-23	3.84e-22	42.6778
PIP4K2B	-3.6936	16.0236	-10.524	1.21e-23	3.92e-22	42.6538
RGCC	-48.1662	86.7044	-10.5226	1.22e-23	3.97e-22	42.6415
PEAK1	-1.69658	3.38354	-10.5224	1.23e-23	3.98e-22	42.6398
DBT	-0.99406	2.82124	-10.522	1.23e-23	3.99e-22	42.6361
FAM13B	-1.96782	5.46357	-10.5216	1.23e-23	4e-22	42.6328
TAPT1	-1.36562	4.70193	-10.5209	1.24e-23	4.02e-22	42.627
TMOD2	-1.76495	2.93599	-10.5209	1.24e-23	4.02e-22	42.6267
AC004908.3	0.681595	0.691185	10.5205	1.25e-23	4.03e-22	42.6233
URI1	-2.40008	11.3068	-10.5204	1.25e-23	4.03e-22	42.6223
PPP2CB	-7.767	24.3355	-10.5185	1.27e-23	4.1e-22	42.6058
USF2	5.52078	21.9879	10.5183	1.27e-23	4.1e-22	42.6044
PQBP1	8.97548	25.3834	10.5142	1.32e-23	4.25e-22	42.5685
ISG20	1.39887	2.12946	10.5087	1.38e-23	4.45e-22	42.5209
CEP120	-2.00104	5.77698	-10.5031	1.45e-23	4.67e-22	42.4718
PDPK1	-1.05632	3.40399	-10.5027	1.46e-23	4.69e-22	42.4685
AC003102.1	0.772699	0.875848	10.4963	1.54e-23	4.95e-22	42.4129
TMEM134	1.85085	5.17464	10.496	1.55e-23	4.96e-22	42.4106
EMP3	19.5749	39.5562	10.4919	1.6e-23	5.13e-22	42.3747
NPEPL1	3.98664	3.20411	10.4911	1.61e-23	5.16e-22	42.3681
TBRG4	2.79824	9.70405	10.4901	1.63e-23	5.21e-22	42.3593
TMEM120B	0.819614	1.64701	10.489	1.64e-23	5.25e-22	42.3496
FAM3A	3.04703	9.18129	10.4873	1.67e-23	5.33e-22	42.3352
PYCR3	2.1951	4.1426	10.4853	1.7e-23	5.41e-22	42.3181
HAUS5	1.22501	3.05283	10.4835	1.73e-23	5.5e-22	42.3018
MARCHF7	-3.35801	11.2961	-10.4819	1.75e-23	5.58e-22	42.288
MYCBP2	-1.91544	4.20546	-10.4804	1.77e-23	5.64e-22	42.2752
AC008105.2	0.948993	0.819087	10.4799	1.78e-23	5.66e-22	42.2711
PDZD11	7.53442	25.6603	10.4784	1.8e-23	5.74e-22	42.2582
ROBO4	-7.78516	14.1345	-10.4772	1.82e-23	5.79e-22	42.2474
TM4SF18	-13.4894	24.0802	-10.4771	1.82e-23	5.79e-22	42.2468
ACOT8	1.56603	3.88257	10.4768	1.83e-23	5.81e-22	42.2439
FAAP24	0.659943	1.04949	10.475	1.86e-23	5.9e-22	42.2285
RBIS	3.3448	9.27367	10.4723	1.9e-23	6.04e-22	42.2047
LEPROTL1	-7.79267	21.4428	-10.4718	1.91e-23	6.06e-22	42.2008
TONSL	0.647319	1.02847	10.4713	1.92e-23	6.08e-22	42.1968
GOLPH3L	-4.13555	13.7275	-10.47	1.94e-23	6.15e-22	42.185
TAOK1	-1.79133	5.32431	-10.4675	1.98e-23	6.28e-22	42.1637
RAD50	-3.3213	8.7817	-10.4668	2e-23	6.31e-22	42.1574
AC011468.1	1.15258	1.59032	10.4642	2.04e-23	6.46e-22	42.1347
THBS3	3.87547	6.75943	10.4602	2.11e-23	6.68e-22	42.1004
RNU5B-2P	1.08128	1.62742	10.4577	2.16e-23	6.82e-22	42.0791
DNTTIP2	-1.6143	7.2045	-10.4511	2.29e-23	7.23e-22	42.0213
AP1AR	-3.23409	8.75339	-10.4495	2.32e-23	7.32e-22	42.0081
ZNF644	-1.51832	4.86915	-10.4487	2.34e-23	7.37e-22	42.0009
GLI4	2.85614	3.54748	10.4478	2.36e-23	7.42e-22	41.9931
CSAD	3.85643	4.75184	10.4443	2.43e-23	7.65e-22	41.963
AC010719.1	0.747552	0.628668	10.4434	2.45e-23	7.7e-22	41.9552
MIB1	-2.09668	5.26722	-10.4377	2.57e-23	8.07e-22	41.9059
PRRC1	-2.87363	9.54967	-10.4375	2.58e-23	8.08e-22	41.9043
CWC22	-2.65947	9.08264	-10.4368	2.59e-23	8.12e-22	41.8983
VSTM4	-2.67157	5.05205	-10.4291	2.77e-23	8.67e-22	41.8315
IPO9	-1.60539	6.59982	-10.4288	2.78e-23	8.68e-22	41.8292
EIF2A	-8.74713	28.0581	-10.4259	2.85e-23	8.9e-22	41.8037
CHIC1	-1.2914	3.42938	-10.4219	2.95e-23	9.21e-22	41.7692
AL590560.3	2.06368	1.7342	10.4179	3.06e-23	9.53e-22	41.735
PGAM1	-10.9485	30.0396	-10.4179	3.06e-23	9.53e-22	41.7345
CHKB-DT	0.678389	0.847495	10.4177	3.07e-23	9.54e-22	41.7329
NAGPA	0.984504	3.05564	10.411	3.25e-23	1.01e-21	41.6754
RBL2	-4.18754	12.4597	-10.4094	3.3e-23	1.02e-21	41.6611
AC012615.1	0.878385	1.41589	10.4029	3.49e-23	1.08e-21	41.6055
CARS2	1.54183	4.39918	10.4029	3.49e-23	1.08e-21	41.6052
ARIH1	-0.7466	3.07188	-10.3996	3.59e-23	1.11e-21	41.5765
AP000254.2	1.2609	2.79402	10.3994	3.6e-23	1.11e-21	41.5747
B3GALNT1	-4.55643	8.75094	-10.3975	3.65e-23	1.13e-21	41.559
SLC35A3	-2.36183	6.04446	-10.3921	3.83e-23	1.18e-21	41.5125
PVT1	1.86953	3.07089	10.3906	3.88e-23	1.2e-21	41.4996
CEBPB	19.0084	24.3549	10.389	3.93e-23	1.22e-21	41.4857
TRMT112	22.3929	70.7289	10.3888	3.94e-23	1.22e-21	41.4838
NTN4	-18.5541	28.9066	-10.3875	3.99e-23	1.23e-21	41.473
HIVEP2	-2.03805	5.6024	-10.3865	4.02e-23	1.24e-21	41.4641
WLS	-7.9619	15.9851	-10.3858	4.05e-23	1.25e-21	41.4577
ABCA7	1.18953	1.61073	10.3848	4.08e-23	1.26e-21	41.4492
ARMH3	-1.41801	7.25298	-10.3828	4.15e-23	1.28e-21	41.4323
PKN2	-2.58975	8.47601	-10.3802	4.25e-23	1.31e-21	41.4096
UBIAD1	-0.96164	4.21483	-10.3789	4.3e-23	1.32e-21	41.3983
PLEKHF1	1.57586	2.80951	10.3771	4.37e-23	1.34e-21	41.3826
AC156455.1	1.84566	1.95559	10.3727	4.54e-23	1.39e-21	41.3451
KRT8P12	1.54369	3.83055	10.3716	4.58e-23	1.4e-21	41.3359
LRRC37A16P	-1.11871	2.5066	-10.37	4.64e-23	1.42e-21	41.322
EPRS1	-7.85428	23.8162	-10.3679	4.73e-23	1.45e-21	41.3039
SLC1A1	-10.541	17.5322	-10.3635	4.91e-23	1.5e-21	41.2663
INVS	-0.83536	2.59997	-10.3628	4.94e-23	1.51e-21	41.2601
RABL3	-1.99537	6.04838	-10.3598	5.07e-23	1.55e-21	41.2338
VPS9D1-AS1	0.705827	0.748854	10.3567	5.21e-23	1.59e-21	41.2073
SLC47A1	-29.0916	41.6519	-10.3545	5.31e-23	1.62e-21	41.1886
UQCC2	2.02885	3.47681	10.3532	5.37e-23	1.64e-21	41.1775
CC2D2A	-1.52789	3.94585	-10.3498	5.53e-23	1.68e-21	41.1482
CHUK	-1.1917	3.73177	-10.3485	5.59e-23	1.7e-21	41.1373
FRMD4B	-1.71364	4.77996	-10.3477	5.63e-23	1.71e-21	41.1305
SLC25A19	0.695723	2.02265	10.3411	5.97e-23	1.81e-21	41.0735
CX3CL1	-19.0445	41.6193	-10.3406	6e-23	1.82e-21	41.0687
CCNL2	10.5698	14.1895	10.34	6.02e-23	1.82e-21	41.0642
CDKN1B	-8.33367	25.7746	-10.3393	6.06e-23	1.84e-21	41.0575
TOMM40	4.51339	11.9754	10.3382	6.12e-23	1.85e-21	41.0482
LPCAT4	1.49472	4.06389	10.3372	6.17e-23	1.87e-21	41.0396
DDI2	-1.0091	3.45613	-10.3357	6.25e-23	1.89e-21	41.027
RNF19B	-6.45622	16.0912	-10.3337	6.36e-23	1.92e-21	41.0102
DOCK4	-1.94568	4.54771	-10.3326	6.43e-23	1.94e-21	41.0003
TMEM147-AS1	0.796208	1.0803	10.3317	6.47e-23	1.95e-21	40.9927
RBMS3	-1.39688	3.05709	-10.3269	6.75e-23	2.03e-21	40.9518
IKZF5	-1.67583	4.99749	-10.3254	6.84e-23	2.06e-21	40.9384
ATP5MF	18.4742	32.4952	10.3252	6.85e-23	2.06e-21	40.9365
TMEM220	-2.2347	4.84435	-10.3238	6.93e-23	2.08e-21	40.9252
CDKL5	-1.03547	2.07185	-10.3227	7e-23	2.1e-21	40.9152
AC007038.1	1.02924	1.32163	10.3226	7.01e-23	2.1e-21	40.9143
TTC30B	-1.02998	2.89647	-10.3169	7.36e-23	2.2e-21	40.8661
CDC23	-2.15217	8.53076	-10.3128	7.63e-23	2.28e-21	40.8304
HNRNPR	-2.94637	11.7173	-10.3106	7.78e-23	2.33e-21	40.8115
DAB2	-26.1059	62.9223	-10.3091	7.88e-23	2.36e-21	40.7986
MICAL1	3.47059	6.52339	10.3083	7.93e-23	2.37e-21	40.7917
SNORC	0.808226	0.691608	10.3082	7.94e-23	2.37e-21	40.7909
ITPKB	-3.33692	7.49336	-10.3069	8.03e-23	2.4e-21	40.7796
TMEM47	-12.8284	24.4869	-10.3046	8.19e-23	2.44e-21	40.7602
CCDC43	-1.92213	8.29953	-10.3008	8.46e-23	2.52e-21	40.7276
MPZL2	-8.18288	16.5703	-10.2979	8.68e-23	2.59e-21	40.7031
IMPDH1	3.92764	7.82045	10.2979	8.68e-23	2.59e-21	40.7026
BRMS1	4.07567	14.3509	10.2953	8.88e-23	2.64e-21	40.6804
SLC35B4	-1.8432	5.52706	-10.2951	8.89e-23	2.65e-21	40.6788
PEX19	-4.87049	17.2453	-10.2943	8.95e-23	2.66e-21	40.6718
MAPT	-4.50852	6.04256	-10.2933	9.03e-23	2.68e-21	40.6634
TACC3	1.85357	2.91534	10.2918	9.15e-23	2.72e-21	40.6503
AC012513.3	-0.77935	1.58914	-10.2904	9.26e-23	2.75e-21	40.6383
ACBD3	-5.51986	16.3221	-10.2893	9.35e-23	2.77e-21	40.6294
MMUT	-5.8392	13.2562	-10.2876	9.49e-23	2.81e-21	40.6144
RIPK1	-2.79393	12.8999	-10.287	9.54e-23	2.83e-21	40.6092
HECA	-2.58211	7.74262	-10.2847	9.73e-23	2.88e-21	40.59
KDM5A	-1.6276	5.14079	-10.2809	1.01e-22	2.97e-21	40.5569
PRXL2C	-2.18421	7.52456	-10.2801	1.01e-22	2.99e-21	40.5503
LMF1	0.948834	2.3419	10.2764	1.05e-22	3.09e-21	40.5184
NR2C2AP	3.05783	8.63457	10.2749	1.06e-22	3.12e-21	40.506
SCRN3	-1.49706	4.58937	-10.2711	1.09e-22	3.23e-21	40.4733
MOCOS	1.65754	1.31694	10.2697	1.11e-22	3.26e-21	40.4617
RNF141	-2.11325	6.30594	-10.2691	1.11e-22	3.28e-21	40.4561
LRP2	-29.4946	34.5564	-10.268	1.12e-22	3.31e-21	40.4467
SLCO4C1	-13.4325	20.5637	-10.2637	1.17e-22	3.43e-21	40.4103
KCTD17	2.44216	4.3487	10.2633	1.17e-22	3.44e-21	40.4069
RNASEL	-0.91931	3.36183	-10.2606	1.2e-22	3.52e-21	40.3838
TSPYL4	-3.02722	7.92391	-10.2602	1.2e-22	3.53e-21	40.3802
GADD45GIP1	17.2585	26.325	10.2588	1.22e-22	3.57e-21	40.368
SH3RF1	-2.01772	5.97735	-10.2585	1.22e-22	3.58e-21	40.3655
COMMD5	2.13786	7.43792	10.2569	1.24e-22	3.62e-21	40.3517
GPX1	95.352	160.078	10.2561	1.25e-22	3.64e-21	40.3456
WASL	-7.92202	22.918	-10.248	1.34e-22	3.9e-21	40.2764
AC132192.2	0.745027	0.842042	10.2403	1.43e-22	4.17e-21	40.21
PABPC4L	-1.35584	2.11739	-10.2402	1.43e-22	4.17e-21	40.2094
GPBP1L1	-2.72437	13.7637	-10.2398	1.43e-22	4.18e-21	40.2061
AP001992.1	0.714105	0.770754	10.2381	1.45e-22	4.24e-21	40.1919
ZNF398	-0.73157	2.73611	-10.2376	1.46e-22	4.26e-21	40.1871
TNFRSF18	1.18682	1.17539	10.2366	1.47e-22	4.29e-21	40.1785
SNRPB	30.6699	73.6251	10.2363	1.48e-22	4.3e-21	40.1766
TPD52L2	5.94871	25.2954	10.236	1.48e-22	4.31e-21	40.1736
BRICD5	0.991366	1.11419	10.2359	1.48e-22	4.31e-21	40.1727
MTMR2	-2.84908	9.68767	-10.2356	1.49e-22	4.32e-21	40.1703
GIPC1	5.17746	12.8223	10.2345	1.5e-22	4.35e-21	40.1609
ZNF592	-1.82405	6.93469	-10.2336	1.51e-22	4.38e-21	40.1531
MANEA	-3.69466	7.22792	-10.2323	1.53e-22	4.43e-21	40.1416
MAP2K4	-1.57313	6.24011	-10.2322	1.53e-22	4.43e-21	40.141
NT5C	6.00022	15.2588	10.2287	1.58e-22	4.56e-21	40.1113
AC011374.2	0.898653	1.50137	10.2271	1.6e-22	4.61e-21	40.0977
SH2B3	-7.3512	17.7843	-10.2267	1.61e-22	4.63e-21	40.0941
WDFY3-AS2	-1.19117	2.2659	-10.2264	1.61e-22	4.63e-21	40.0917
CNN3	-33.2832	105.296	-10.222	1.67e-22	4.8e-21	40.0545
KXD1	2.94193	14.9275	10.2216	1.68e-22	4.82e-21	40.051
RBM7	-1.15221	3.47729	-10.221	1.69e-22	4.84e-21	40.0455
SLC10A6	-0.71876	0.89353	-10.2198	1.7e-22	4.89e-21	40.0357
FOXO3	-4.38844	10.8101	-10.2196	1.71e-22	4.89e-21	40.0336
DNAJC18	-0.92493	2.61587	-10.2196	1.71e-22	4.89e-21	40.0334
FCF1	-1.99976	7.0773	-10.2176	1.74e-22	4.97e-21	40.0169
FER	-0.73247	1.98487	-10.2168	1.75e-22	5e-21	40.0101
DENND5A	-3.43691	12.9422	-10.2124	1.81e-22	5.19e-21	39.9727
SPC24	1.59852	1.42709	10.2121	1.82e-22	5.2e-21	39.9696
LRFN4	1.83815	2.14589	10.2106	1.84e-22	5.27e-21	39.9569
ZKSCAN2-DT	0.651444	0.824945	10.2097	1.86e-22	5.31e-21	39.9495
SPSB2	2.08225	3.8047	10.2089	1.87e-22	5.34e-21	39.9429
RFNG	3.2451	9.89774	10.2082	1.88e-22	5.37e-21	39.9364
PCSK4	0.675019	1.11487	10.2054	1.93e-22	5.49e-21	39.9129
DTYMK	2.9044	7.08391	10.2045	1.94e-22	5.54e-21	39.9049
RAB3IP	-3.26361	5.61454	-10.2029	1.97e-22	5.61e-21	39.8914
PTPRM	-8.42565	20.4018	-10.201	2e-22	5.7e-21	39.8754
UBXN7	-1.41617	4.24831	-10.1985	2.05e-22	5.82e-21	39.8539
TRIM13	-1.33161	4.77788	-10.1955	2.1e-22	5.97e-21	39.8285
CIB1	47.2323	86.8816	10.1902	2.2e-22	6.24e-21	39.7832
ZNF513	2.39306	6.45104	10.1893	2.22e-22	6.28e-21	39.7754
PAFAH1B3	5.1133	8.48719	10.188	2.24e-22	6.34e-21	39.7649
MTRF1L	-0.59287	2.52969	-10.1848	2.3e-22	6.52e-21	39.7372
ERBIN	-3.06301	10.7595	-10.1845	2.31e-22	6.53e-21	39.7349
AR	-2.12687	3.89672	-10.1826	2.34e-22	6.63e-21	39.7192
XPC	-2.92745	9.27008	-10.1824	2.35e-22	6.65e-21	39.7168
MIR7111	0.907526	0.786095	10.1805	2.39e-22	6.75e-21	39.7009
RBX1P2	0.60924	0.68467	10.18	2.4e-22	6.77e-21	39.6968
SYCE1L	1.8854	1.7383	10.1791	2.42e-22	6.82e-21	39.6893
LCA5	-0.94839	2.05628	-10.1717	2.58e-22	7.27e-21	39.6263
AC232271.1	0.668774	0.891805	10.1713	2.59e-22	7.29e-21	39.6226
CASP7	-2.64686	9.46961	-10.171	2.59e-22	7.3e-21	39.6201
YIF1B	2.03677	6.24867	10.1661	2.7e-22	7.61e-21	39.5789
SETBP1	-1.27076	2.90593	-10.1635	2.76e-22	7.78e-21	39.5566
HSF1	4.10763	13.9259	10.1607	2.83e-22	7.97e-21	39.5323
AC026471.4	2.53755	3.69766	10.1594	2.86e-22	8.05e-21	39.5214
LINC00174	1.32777	1.84322	10.1562	2.94e-22	8.26e-21	39.4948
PDZK1	-24.419	41.7197	-10.1532	3.02e-22	8.48e-21	39.4693
SCAF11	-2.92805	9.27689	-10.15	3.1e-22	8.71e-21	39.4421
VPS28	9.2217	28.263	10.1469	3.19e-22	8.94e-21	39.4155
CNOT4	-0.94004	4.2552	-10.1448	3.25e-22	9.09e-21	39.3976
ZW10	-1.37441	5.26584	-10.1425	3.31e-22	9.26e-21	39.3786
INPP5F	-1.12484	3.59559	-10.1425	3.31e-22	9.26e-21	39.378
IMPA2	-22.6497	43.4123	-10.1407	3.36e-22	9.39e-21	39.3632
AC018638.5	5.81331	8.88297	10.1398	3.39e-22	9.46e-21	39.3558
MFSD2A	2.65803	1.59455	10.1377	3.45e-22	9.63e-21	39.3376
BRAF	-1.17478	3.81307	-10.1369	3.47e-22	9.68e-21	39.3312
MED13L	-3.05166	7.61681	-10.1363	3.49e-22	9.73e-21	39.3257
EXTL2	-1.07552	3.41702	-10.1358	3.5e-22	9.76e-21	39.3219
USF3	-0.82429	2.00399	-10.1333	3.58e-22	9.96e-21	39.3007
ARHGEF15	-4.65122	8.32536	-10.1326	3.6e-22	1e-20	39.2942
LENG9	0.900365	1.67792	10.1307	3.66e-22	1.02e-20	39.2787
SFI1	0.826356	1.77854	10.1286	3.73e-22	1.04e-20	39.2605
FNBP1L	-6.9836	16.9945	-10.1259	3.81e-22	1.06e-20	39.2377
GFOD1	-1.13779	1.87704	-10.1234	3.9e-22	1.08e-20	39.216
RNU4ATAC18P	1.40288	1.49069	10.1225	3.93e-22	1.09e-20	39.2088
YTHDF2	-3.47177	17.2247	-10.1223	3.93e-22	1.09e-20	39.2073
INAFM1	5.38984	8.02518	10.1215	3.96e-22	1.1e-20	39.2003
MRPL41	16.9278	20.3703	10.1198	4.02e-22	1.11e-20	39.1859
MSH2	-1.66852	5.40476	-10.1178	4.09e-22	1.13e-20	39.1694
AC002398.1	1.20119	1.43917	10.1166	4.13e-22	1.14e-20	39.1588
AFAP1L1	-5.24317	9.83577	-10.114	4.23e-22	1.17e-20	39.1365
RGS5	-129.403	179.841	-10.1125	4.28e-22	1.18e-20	39.1238
RUVBL2	5.8457	19.6888	10.1117	4.31e-22	1.19e-20	39.1172
IQGAP3	1.41034	1.47366	10.1111	4.33e-22	1.19e-20	39.1125
AC087741.1	1.02511	1.16665	10.1108	4.34e-22	1.2e-20	39.1095
DIPK2B	-6.11828	10.9383	-10.1105	4.35e-22	1.2e-20	39.1071
ZNF787	2.08621	6.07608	10.1102	4.36e-22	1.2e-20	39.1047
HMBS	1.47221	3.08942	10.1084	4.43e-22	1.22e-20	39.0893
SMARCD3	2.16316	3.00289	10.1075	4.47e-22	1.23e-20	39.0815
ZNF444	1.24915	3.22228	10.106	4.52e-22	1.24e-20	39.0689
IFFO1	2.55067	5.1185	10.1038	4.61e-22	1.27e-20	39.0506
ZNF260	-1.21327	4.03824	-10.1017	4.69e-22	1.29e-20	39.033
SLC44A1	-2.55159	7.43994	-10.1016	4.7e-22	1.29e-20	39.0317
AASDHPPT	-2.53744	8.17038	-10.1015	4.7e-22	1.29e-20	39.0307
DCTN6	-5.29817	16.8102	-10.0979	4.85e-22	1.33e-20	39.0004
NALT1	0.74094	0.644361	10.0972	4.88e-22	1.33e-20	38.9949
MYO18A	-2.03679	5.80306	-10.096	4.93e-22	1.35e-20	38.9846
MIR4768	8.11369	5.96676	10.0953	4.96e-22	1.35e-20	38.9789
SEMA3G	-4.56172	6.0499	-10.0953	4.96e-22	1.35e-20	38.9789
SNIP1	-0.88733	3.68878	-10.0946	4.99e-22	1.36e-20	38.9727
PTTG1	3.99806	3.76322	10.0929	5.06e-22	1.38e-20	38.9582
AC127502.2	1.48207	2.17873	10.0922	5.09e-22	1.39e-20	38.9528
BCLAF1	-2.98431	10.7042	-10.0877	5.29e-22	1.44e-20	38.9142
RPUSD3	0.748985	2.72327	10.0815	5.58e-22	1.52e-20	38.862
PRPF38A	-2.08665	7.86977	-10.0813	5.59e-22	1.52e-20	38.8605
ARPC1B	15.6186	34.1909	10.0778	5.76e-22	1.57e-20	38.8308
SLC41A1	-3.59834	9.58032	-10.0699	6.16e-22	1.67e-20	38.7638
CTU1	0.617873	1.25145	10.0698	6.16e-22	1.67e-20	38.7635
PRANCR	0.820449	1.42545	10.0669	6.32e-22	1.71e-20	38.7386
INO80B	1.37584	2.39736	10.0667	6.33e-22	1.71e-20	38.7374
RAD17	-2.07862	7.64127	-10.0662	6.35e-22	1.72e-20	38.733
RIF1	-1.33893	3.66619	-10.0642	6.46e-22	1.75e-20	38.7163
KRT10	3.55415	7.29146	10.0626	6.55e-22	1.77e-20	38.7029
CORO1B	3.4742	15.0672	10.0617	6.6e-22	1.79e-20	38.6948
POLR2B	-3.14076	12.9216	-10.058	6.81e-22	1.84e-20	38.6637
SLC16A12	-18.0018	21.5616	-10.0578	6.83e-22	1.84e-20	38.6619
MAPK9	-1.45407	6.14521	-10.0572	6.86e-22	1.85e-20	38.6574
WDR83	1.22902	3.51198	10.053	7.11e-22	1.92e-20	38.6214
NCOR1	-2.44986	8.32663	-10.0523	7.15e-22	1.93e-20	38.6158
PICK1	1.87034	5.49192	10.0494	7.33e-22	1.98e-20	38.5909
NMD3	-4.30412	13.2277	-10.0467	7.5e-22	2.02e-20	38.5686
LTB4R	1.99244	3.05916	10.0436	7.7e-22	2.07e-20	38.5423
FAM174C	8.81121	13.4065	10.0424	7.78e-22	2.09e-20	38.5321
METTL9	-9.4549	26.1108	-10.0422	7.79e-22	2.09e-20	38.531
TAL2	-1.94685	2.43482	-10.0415	7.84e-22	2.1e-20	38.5247
RRP9	2.3739	6.75731	10.0414	7.85e-22	2.1e-20	38.5239
ACAP1	1.70333	2.36112	10.0393	7.99e-22	2.14e-20	38.5066
AC018904.1	1.59794	3.62755	10.039	8.01e-22	2.14e-20	38.5034
NCOA3	-2.68622	7.57524	-10.0388	8.03e-22	2.15e-20	38.5019
DHX34	1.34905	3.40152	10.0384	8.05e-22	2.15e-20	38.499
RBBP5	-1.70709	6.31137	-10.0384	8.05e-22	2.15e-20	38.4985
PTPN4	-0.65723	1.768	-10.0362	8.2e-22	2.19e-20	38.48
PURB	-2.93122	9.46156	-10.0352	8.27e-22	2.21e-20	38.4719
MAPK14	-2.46017	9.26275	-10.0341	8.36e-22	2.23e-20	38.4621
APBB1	-2.713	8.93061	-10.033	8.43e-22	2.25e-20	38.4532
SELENOO	3.35558	8.98714	10.0302	8.64e-22	2.3e-20	38.4295
MT-CYB	4397.01	6540.74	10.0301	8.64e-22	2.3e-20	38.4287
MT-RNR1	1299.69	1385.5	10.03	8.65e-22	2.3e-20	38.4282
RPL28	39.4009	78.0729	10.0298	8.66e-22	2.3e-20	38.4261
BCOR	-1.72916	4.70045	-10.0293	8.7e-22	2.31e-20	38.4224
PDRG1	2.61667	7.86984	10.0276	8.83e-22	2.35e-20	38.4074
SAPCD1	0.639978	0.600982	10.0248	9.04e-22	2.4e-20	38.3839
FYTTD1	-2.46158	9.07512	-10.0214	9.3e-22	2.47e-20	38.3559
MACF1	-2.51774	6.36429	-10.02	9.42e-22	2.5e-20	38.3437
MRPL40	7.53886	20.7979	10.0199	9.42e-22	2.5e-20	38.3434
PCAT6	2.21674	2.5353	10.0186	9.53e-22	2.53e-20	38.3318
MC1R	0.60404	0.795376	10.0181	9.57e-22	2.54e-20	38.3276
C11orf98	1.06868	2.90254	10.0177	9.6e-22	2.54e-20	38.3248
RPS6KB2	1.37721	5.39866	10.0133	9.97e-22	2.63e-20	38.2875
PATJ	-3.92806	8.21794	-10.0133	9.97e-22	2.63e-20	38.2874
ITFG1	-3.52197	11.1257	-10.0133	9.97e-22	2.63e-20	38.2872
NIPBL	-1.63704	5.66894	-10.0128	1e-21	2.64e-20	38.2835
FCHSD2	-2.58613	9.50927	-10.0126	1e-21	2.65e-20	38.2816
RPL23P2	0.684692	1.01766	10.0122	1.01e-21	2.65e-20	38.2778
ADNP2	-1.48469	4.7949	-10.0118	1.01e-21	2.66e-20	38.2745
C12orf45	1.79476	4.55344	10.0098	1.03e-21	2.7e-20	38.2583
ZNF654	-1.54561	3.95666	-10.0096	1.03e-21	2.71e-20	38.2563
RPUSD1	1.91343	6.13549	10.0089	1.03e-21	2.72e-20	38.2504
BRMS1L	-0.97799	2.35316	-10.0066	1.05e-21	2.77e-20	38.2314
BRD3OS	-1.33952	4.68652	-10.0052	1.07e-21	2.81e-20	38.2195
EXOC6	-1.04935	2.9611	-10.0037	1.08e-21	2.84e-20	38.2064
NFIA	-2.6029	7.9099	-10.0028	1.09e-21	2.86e-20	38.1989
CUL5	-2.47622	6.86897	-10.0001	1.12e-21	2.93e-20	38.1762
LGALS3BP	76.0174	147.31	9.99817	1.13e-21	2.97e-20	38.1603
SLC26A6	0.937458	1.35739	9.99706	1.14e-21	3e-20	38.1511
RBX1	5.60045	16.074	9.99565	1.16e-21	3.03e-20	38.1392
TMEM204	-19.2306	34.9391	-9.99301	1.18e-21	3.1e-20	38.117
SKI	-6.00114	18.0231	-9.99242	1.19e-21	3.11e-20	38.112
ECHDC1	-2.60459	8.378	-9.9905	1.21e-21	3.16e-20	38.0959
XPR1	-2.84574	7.97427	-9.98868	1.23e-21	3.21e-20	38.0806
AL355488.1	1.37416	1.74297	9.98815	1.23e-21	3.22e-20	38.0762
USP1	-2.8979	8.31043	-9.98516	1.27e-21	3.3e-20	38.0511
AC005332.5	0.876948	1.89635	9.98504	1.27e-21	3.3e-20	38.0501
ICE1	-1.62808	5.1224	-9.98486	1.27e-21	3.31e-20	38.0486
RPP21	1.20591	3.10607	9.98395	1.28e-21	3.33e-20	38.041
TNIP2	3.70282	12.0819	9.98237	1.3e-21	3.37e-20	38.0277
RASSF7	9.95245	17.1452	9.98028	1.32e-21	3.43e-20	38.0102
MIR4489	0.934672	0.955418	9.97902	1.33e-21	3.46e-20	37.9997
SEC23IP	-1.61158	6.05515	-9.97873	1.34e-21	3.47e-20	37.9972
MAD2L2	2.22832	5.20259	9.97868	1.34e-21	3.47e-20	37.9967
P2RY1	-1.31781	2.4001	-9.97865	1.34e-21	3.47e-20	37.9965
SYPL1	-19.2314	55.6602	-9.97801	1.35e-21	3.49e-20	37.9911
RIOK3	-5.33148	17.6752	-9.97686	1.36e-21	3.52e-20	37.9815
BTBD9	-0.72146	2.48836	-9.97626	1.37e-21	3.53e-20	37.9764
SNRPA1	1.70742	5.54699	9.976	1.37e-21	3.54e-20	37.9743
PRR5	1.18769	2.15283	9.97593	1.37e-21	3.54e-20	37.9737
RIOK2	-1.08058	4.28736	-9.97454	1.39e-21	3.58e-20	37.9621
CCND1	-104.411	182.923	-9.9742	1.39e-21	3.59e-20	37.9592
SOCS1	7.24295	5.81452	9.97387	1.39e-21	3.59e-20	37.9564
DMRTA1	-0.96105	1.71846	-9.97265	1.41e-21	3.63e-20	37.9462
AC124854.1	-5.4681	5.66304	-9.97252	1.41e-21	3.63e-20	37.9451
PGK1	-71.7928	190.276	-9.96822	1.46e-21	3.76e-20	37.9091
OGFR	4.1009	12.5754	9.96723	1.47e-21	3.79e-20	37.9008
BNIP2	-2.45453	8.51013	-9.96538	1.5e-21	3.85e-20	37.8853
SOX13	-3.26665	6.8664	-9.96536	1.5e-21	3.85e-20	37.8851
USP33	-2.26253	9.52423	-9.96375	1.52e-21	3.9e-20	37.8716
HCFC2	-1.0805	3.42145	-9.96173	1.54e-21	3.96e-20	37.8547
AP001372.2	-0.94854	3.13735	-9.96049	1.56e-21	4e-20	37.8443
TSN	-4.14236	17.4794	-9.96017	1.56e-21	4.01e-20	37.8417
WASH9P	0.740056	1.29487	9.95993	1.57e-21	4.02e-20	37.8396
STON1	-1.47026	2.94418	-9.95974	1.57e-21	4.02e-20	37.838
ATG4C	-1.56908	4.99235	-9.95923	1.58e-21	4.04e-20	37.8337
PARVA	-3.2449	11.6881	-9.95905	1.58e-21	4.04e-20	37.8323
NUCKS1	-13.5002	50.869	-9.95244	1.67e-21	4.27e-20	37.7769
FAAP100	2.21897	7.29038	9.95027	1.7e-21	4.35e-20	37.7587
RBSN	-0.88945	3.12828	-9.94923	1.72e-21	4.39e-20	37.75
SNX18	-2.78435	7.34364	-9.94587	1.77e-21	4.51e-20	37.7219
AL121832.2	1.06798	1.33161	9.94535	1.77e-21	4.53e-20	37.7176
RNGTT	-1.05046	3.71988	-9.94483	1.78e-21	4.54e-20	37.7132
XRCC5	-10.8219	47.7658	-9.94442	1.79e-21	4.56e-20	37.7098
FAM160B2	1.76478	4.97236	9.94239	1.82e-21	4.64e-20	37.6928
TMEM38B	-6.82224	11.2988	-9.93675	1.91e-21	4.86e-20	37.6456
STX16	6.02528	14.4204	9.93665	1.91e-21	4.86e-20	37.6448
MARCHF6	-5.38355	18.1859	-9.93647	1.91e-21	4.86e-20	37.6433
CRY2	-6.09656	13.6312	-9.9308	2.01e-21	5.1e-20	37.5959
METTL1	2.50095	7.11876	9.92599	2.09e-21	5.31e-20	37.5557
ASB16-AS1	1.01267	2.74218	9.92361	2.13e-21	5.41e-20	37.5358
AC011462.4	1.43385	1.64047	9.92322	2.14e-21	5.43e-20	37.5326
TSC22D1	-17.2389	48.2567	-9.92244	2.15e-21	5.46e-20	37.526
RPLP1	115.144	287.185	9.917	2.25e-21	5.71e-20	37.4806
AQP1	-135.178	214.63	-9.91672	2.26e-21	5.72e-20	37.4782
ZNF783	1.04214	1.92918	9.91458	2.3e-21	5.82e-20	37.4604
A1CF	-3.70181	4.3366	-9.91331	2.33e-21	5.88e-20	37.4498
EPC1	-0.83919	3.30355	-9.91236	2.34e-21	5.93e-20	37.4419
PPP1R8	-2.42786	12.2913	-9.91224	2.35e-21	5.93e-20	37.4408
PANK1	-2.19283	2.96857	-9.91215	2.35e-21	5.93e-20	37.4401
AC115618.3	4.04434	10.1212	9.91005	2.39e-21	6.03e-20	37.4225
CAPS	2.2408	2.195	9.90345	2.53e-21	6.37e-20	37.3674
AC093726.2	0.700604	1.35988	9.90258	2.55e-21	6.42e-20	37.3602
DIAPH1	-12.312	38.0857	-9.90244	2.55e-21	6.42e-20	37.359
STX4	4.31096	14.8644	9.90127	2.57e-21	6.48e-20	37.3493
NADSYN1	1.54484	4.1984	9.89862	2.63e-21	6.62e-20	37.3272
KIF22	2.12742	5.82741	9.89677	2.67e-21	6.72e-20	37.3118
RBM43	-2.69938	5.9248	-9.8964	2.68e-21	6.74e-20	37.3087
SLC39A3	0.91258	2.51295	9.89491	2.72e-21	6.82e-20	37.2962
CDK11A	0.607466	1.12717	9.89337	2.75e-21	6.9e-20	37.2834
SNRPD2	26.7839	65.7642	9.89329	2.75e-21	6.91e-20	37.2827
TLL1	-1.88112	2.4679	-9.89237	2.77e-21	6.96e-20	37.2751
FER1L4	2.91235	2.79559	9.89207	2.78e-21	6.97e-20	37.2725
HUWE1	-4.84741	14.9069	-9.89139	2.8e-21	7e-20	37.2669
BCL6B	-7.49787	12.2207	-9.88914	2.85e-21	7.13e-20	37.2481
MRPL20-DT	0.652944	1.08669	9.88847	2.87e-21	7.17e-20	37.2425
CPSF1	3.7517	10.2134	9.88782	2.88e-21	7.21e-20	37.2372
AC104211.1	-0.88432	0.905615	-9.88611	2.92e-21	7.31e-20	37.2229
AP1G2	2.45655	4.22496	9.8848	2.96e-21	7.38e-20	37.212
LYRM7	-1.62631	4.58228	-9.87914	3.1e-21	7.74e-20	37.1648
PAM	-13.7092	39.3865	-9.87878	3.11e-21	7.76e-20	37.1618
JCAD	-6.95195	11.717	-9.87815	3.13e-21	7.79e-20	37.1566
CENATAC	2.20555	3.24923	9.87715	3.15e-21	7.86e-20	37.1482
ECPAS	-3.28486	13.1812	-9.87425	3.23e-21	8.05e-20	37.1241
TYMP	19.7377	33.3061	9.8712	3.32e-21	8.25e-20	37.0987
H2AZ2	-5.83273	29.1077	-9.87011	3.35e-21	8.32e-20	37.0896
RECQL5	1.02801	3.17204	9.86849	3.39e-21	8.43e-20	37.0762
BCL10	-2.38215	8.11376	-9.86477	3.5e-21	8.68e-20	37.0452
IQCK	-0.86429	2.87008	-9.86239	3.57e-21	8.86e-20	37.0254
RNF40	-2.66775	10.1068	-9.86225	3.58e-21	8.86e-20	37.0242
PLA2G6	1.77256	2.34292	9.86132	3.6e-21	8.93e-20	37.0164
SLC39A8	-3.97486	7.37704	-9.85824	3.7e-21	9.16e-20	36.9909
AFG3L1P	0.664198	1.13484	9.85659	3.75e-21	9.28e-20	36.9771
AC103691.1	1.44447	1.3269	9.85623	3.76e-21	9.3e-20	36.9741
MINDY3	-1.75129	5.75913	-9.85059	3.94e-21	9.74e-20	36.9273
AL513320.1	0.934814	0.952299	9.84691	4.07e-21	1e-19	36.8967
FAR2	-1.10808	2.51307	-9.84642	4.08e-21	1.01e-19	36.8926
NEK1	-0.79075	2.50278	-9.84154	4.26e-21	1.05e-19	36.8521
PLVAP	-208.605	363.369	-9.84071	4.29e-21	1.06e-19	36.8452
MSANTD4	-1.07671	3.73312	-9.83953	4.33e-21	1.07e-19	36.8354
PRSS53	0.681195	0.646713	9.83917	4.34e-21	1.07e-19	36.8324
ZSWIM5	-1.57557	2.86363	-9.83293	4.57e-21	1.13e-19	36.7805
RBMX	-6.63047	29.3911	-9.83147	4.63e-21	1.14e-19	36.7684
AC138696.2	1.28941	1.49606	9.83128	4.64e-21	1.14e-19	36.7668
MAPRE2	-8.63954	21.2006	-9.83106	4.65e-21	1.14e-19	36.7651
SOX12	2.59305	6.60988	9.83041	4.67e-21	1.15e-19	36.7596
ZKSCAN8	-1.65428	5.35736	-9.83029	4.68e-21	1.15e-19	36.7586
VGLL4	-2.00827	5.40761	-9.82983	4.7e-21	1.15e-19	36.7548
DUSP3	-8.78324	29.5711	-9.82949	4.71e-21	1.15e-19	36.752
EPB41L1	-5.32583	15.8921	-9.82929	4.72e-21	1.15e-19	36.7503
BOC	-0.97946	1.84752	-9.82911	4.72e-21	1.16e-19	36.7488
MBOAT7	4.63742	12.1711	9.8288	4.74e-21	1.16e-19	36.7463
CD302	-1.39304	2.56541	-9.82754	4.79e-21	1.17e-19	36.7358
VAMP1	1.78413	2.43615	9.8262	4.84e-21	1.18e-19	36.7247
ZBTB21	-1.55041	3.33117	-9.8208	5.06e-21	1.24e-19	36.6799
DISP1	-1.26119	3.94396	-9.81961	5.12e-21	1.25e-19	36.67
PARD3B	-0.74192	1.83854	-9.8181	5.18e-21	1.26e-19	36.6575
G6PC3	4.74148	13.8376	9.815	5.32e-21	1.3e-19	36.6318
KLF10	-22.9174	37.8248	-9.81485	5.32e-21	1.3e-19	36.6305
SDAD1P1	-0.67631	1.58818	-9.81452	5.34e-21	1.3e-19	36.6278
PTPRA	-3.92448	20.8381	-9.8123	5.44e-21	1.32e-19	36.6093
MRPL38	0.671297	1.74679	9.81167	5.47e-21	1.33e-19	36.6042
SUGT1	-0.79787	3.78824	-9.81088	5.5e-21	1.34e-19	36.5976
C12orf65	0.649179	3.06566	9.81036	5.53e-21	1.34e-19	36.5933
PFN1	78.3235	247.565	9.8102	5.54e-21	1.35e-19	36.5919
FAF2	-3.35904	14.6473	-9.80798	5.64e-21	1.37e-19	36.5736
PLEKHF2	-3.44968	9.09003	-9.80319	5.87e-21	1.42e-19	36.5339
VKORC1	14.0976	29.3988	9.80257	5.9e-21	1.43e-19	36.5288
ABHD12	7.34909	23.5932	9.80124	5.97e-21	1.45e-19	36.5177
MT-ATP8	2323.99	4135.27	9.80057	6e-21	1.45e-19	36.5122
LDLRAD4	-1.4663	2.99916	-9.79819	6.12e-21	1.48e-19	36.4925
GJA1	-34.3265	60.5553	-9.79615	6.23e-21	1.51e-19	36.4756
FREM2	-1.26466	1.62246	-9.79531	6.27e-21	1.52e-19	36.4686
GPR107	-3.74492	13.6171	-9.7924	6.43e-21	1.55e-19	36.4445
APLNR	-16.1876	20.5607	-9.79194	6.45e-21	1.56e-19	36.4407
PLS1	-4.66576	7.21186	-9.78945	6.59e-21	1.59e-19	36.4201
HNRNPM	-6.33571	26.8321	-9.7873	6.71e-21	1.62e-19	36.4023
HM13-IT1	0.97265	1.33505	9.78503	6.83e-21	1.65e-19	36.3835
CDC27	-2.50359	9.3783	-9.78393	6.9e-21	1.66e-19	36.3744
DEK	-7.48772	22.4946	-9.78197	7.01e-21	1.69e-19	36.3582
GMPR2	-5.20908	19.5739	-9.78166	7.03e-21	1.69e-19	36.3556
MYBL2	3.49297	2.63985	9.78104	7.07e-21	1.7e-19	36.3505
DDX42	-3.10077	13.8706	-9.78019	7.12e-21	1.71e-19	36.3434
AC006942.1	0.779615	1.08668	9.77706	7.31e-21	1.76e-19	36.3176
TLCD1	2.59008	2.62389	9.77508	7.43e-21	1.78e-19	36.3012
DYNC1H1	-6.16167	20.9179	-9.77412	7.49e-21	1.8e-19	36.2933
NIPAL3	-2.49254	6.31656	-9.77394	7.5e-21	1.8e-19	36.2918
AL133216.2	0.642534	1.22447	9.77107	7.68e-21	1.84e-19	36.2681
ATXN1	-1.02859	3.31521	-9.76702	7.95e-21	1.9e-19	36.2346
JADE2	-2.57427	8.00838	-9.76549	8.05e-21	1.93e-19	36.2219
EMC9	3.72221	7.16873	9.7637	8.17e-21	1.96e-19	36.2071
ITGB2-AS1	1.76663	1.66132	9.76309	8.21e-21	1.96e-19	36.2021
CASC3	-3.22898	14.6038	-9.76135	8.33e-21	1.99e-19	36.1877
PTDSS2	1.77005	5.7296	9.76092	8.36e-21	2e-19	36.1842
CMTM7	1.90996	4.39648	9.75763	8.59e-21	2.05e-19	36.157
TAF3	-0.89208	3.38365	-9.75647	8.68e-21	2.07e-19	36.1474
SLC35E1	-3.28288	13.2925	-9.75379	8.87e-21	2.11e-19	36.1253
INTS5	-1.65137	8.50566	-9.74827	9.29e-21	2.21e-19	36.0798
MAP3K4	-0.9459	3.48804	-9.74477	9.57e-21	2.27e-19	36.0509
NEK6	-12.7708	30.5766	-9.74202	9.79e-21	2.32e-19	36.0282
RSPH3	-1.4263	4.39372	-9.7413	9.85e-21	2.34e-19	36.0222
RAB5C	-7.87822	33.9098	-9.73436	1.04e-20	2.47e-19	35.965
FAM50B	-3.20893	8.47401	-9.73312	1.05e-20	2.5e-19	35.9548
CPNE1	8.13368	24.776	9.7319	1.07e-20	2.52e-19	35.9447
AGPAT1	-4.85028	23.3723	-9.73168	1.07e-20	2.53e-19	35.9429
WDFY1	-4.42722	13.4297	-9.73156	1.07e-20	2.53e-19	35.942
MTATP6P1	746.813	1053.75	9.73072	1.08e-20	2.54e-19	35.935
HM13	5.24397	16.2068	9.73042	1.08e-20	2.55e-19	35.9325
KNTC1	0.790408	1.57327	9.73035	1.08e-20	2.55e-19	35.932
SUZ12P1	0.859964	1.59683	9.73029	1.08e-20	2.55e-19	35.9315
CABLES1	-2.86345	6.05837	-9.72955	1.09e-20	2.57e-19	35.9253
MRPL44	-5.74491	19.2682	-9.72671	1.11e-20	2.63e-19	35.9019
CEP20	-4.9419	17.2789	-9.72492	1.13e-20	2.66e-19	35.8872
PIEZO2	-1.54034	2.33853	-9.72468	1.13e-20	2.67e-19	35.8852
TIMM50	1.85927	6.95981	9.72458	1.13e-20	2.67e-19	35.8844
ATP5MC2	20.9443	69.3386	9.72328	1.14e-20	2.69e-19	35.8737
SNHG6	17.869	37.8194	9.722	1.16e-20	2.72e-19	35.8632
BATF	3.45581	3.86582	9.72168	1.16e-20	2.73e-19	35.8605
GFOD2	-0.96457	3.69427	-9.72095	1.17e-20	2.74e-19	35.8545
JOSD2	5.21922	11.0486	9.71966	1.18e-20	2.77e-19	35.8439
S100A6	295.053	392.404	9.71827	1.19e-20	2.8e-19	35.8324
RARS2	-3.04616	13.0054	-9.71685	1.21e-20	2.83e-19	35.8207
AGTPBP1	-1.20555	3.8968	-9.71671	1.21e-20	2.83e-19	35.8196
ENKD1	3.98346	8.5412	9.71437	1.23e-20	2.89e-19	35.8003
SLC44A2	-16.621	42.2022	-9.71254	1.25e-20	2.93e-19	35.7852
SLC17A5	-4.70628	12.8546	-9.7124	1.25e-20	2.93e-19	35.7841
SEC31B	0.859956	1.06931	9.71146	1.26e-20	2.95e-19	35.7764
MFSD9	-0.9491	2.95853	-9.71146	1.26e-20	2.95e-19	35.7764
AC006435.2	0.7972	0.918067	9.71096	1.27e-20	2.96e-19	35.7723
WDR35	-1.40463	4.14289	-9.71068	1.27e-20	2.97e-19	35.7699
LIMD2	3.48793	5.1179	9.71062	1.27e-20	2.97e-19	35.7694
YIPF6	-2.03472	8.36665	-9.71028	1.28e-20	2.98e-19	35.7666
SF3B3	-2.83254	12.1338	-9.71005	1.28e-20	2.98e-19	35.7647
LINC01355	0.897305	1.07287	9.70212	1.37e-20	3.18e-19	35.6995
GNG12	-13.2134	37.1153	-9.70136	1.37e-20	3.2e-19	35.6932
KLRA1P	0.76212	1.08449	9.69205	1.48e-20	3.45e-19	35.6167
PPT1	-16.7778	62.9059	-9.69112	1.5e-20	3.48e-19	35.609
ZNNT1	1.2558	2.18157	9.69064	1.5e-20	3.49e-19	35.6051
WWP1	-4.92527	12.1253	-9.68862	1.53e-20	3.54e-19	35.5885
LTN1	-1.36992	4.08595	-9.6882	1.53e-20	3.56e-19	35.585
KLHL15	-0.71108	2.00346	-9.68452	1.58e-20	3.66e-19	35.5549
HERC1	-1.83273	4.31326	-9.68405	1.59e-20	3.67e-19	35.551
GRIK3	-2.59259	3.18101	-9.68128	1.62e-20	3.75e-19	35.5282
CREB3L2	-4.37831	15.3259	-9.68116	1.63e-20	3.75e-19	35.5272
ORAI3	6.02988	13.1002	9.68106	1.63e-20	3.75e-19	35.5264
MAST4	-1.92266	4.80904	-9.67882	1.66e-20	3.82e-19	35.508
FRS2	-1.30703	4.22789	-9.67847	1.66e-20	3.83e-19	35.5052
[truncated: 7,296 more rows]
